# Supplementary material for: Transcriptome analysis in rhesus macaques infected with hepatitis E virus genotype 1/3 infections and genotype 1 re-infection
Source: PLoS One. 2020 Sep 2;15(9):e0237618. doi: 10.1371/journal.pone.0237618 (PMC7467224; doi:10.1371/journal.pone.0237618)
Supplement: S1 Table — (XLSX) [file pone.0237618.s001.xlsx]

## Sheet: early
S1 Table. Differently expressed genes in early phase of HEV gt1 infection.
GeneID	Locus	Product	baseMean	log2FoldChange	lfcSE	stat	pvalue	padj
718169	NECAB2	N-terminal EF-hand calcium-binding protein 2	11.6108	7.57712	2.40853	3.14595	0.00165546	0.975473
722324	CFAP99	cilia- and flagella-associated protein 99	32.6331	7.5771	3.54901	2.13499	0.0327621	0.975473
711504	GAL3ST4	galactose-3-O-sulfotransferase 4	10.2984	6.35473	2.48644	2.55576	0.0105957	0.975473
704386	IRX3	iroquois-class homeodomain protein IRX-3	12.5907	6.35472	2.87869	2.20751	0.0272786	0.975473
710157	POU3F4	POU domain, class 3, transcription factor 4	16.6522	6.2292	2.36669	2.63203	0.00848757	0.975473
716900	CTNND2	catenin delta-2 isoform X3	9.29273	6.22919	2.84955	2.18602	0.0288138	0.975473
106992735	LOC106992735		18.6362	6.22919	2.93274	2.12402	0.0336688	0.975473
696090	ZBP1	Z-DNA-binding protein 1	136.02	6.10415	2.78524	2.1916	0.0284082	0.975473
696246	ADAP1	arf-GAP with dual PH domain-containing protein 1	14.9672	6.0917	2.41273	2.52482	0.0115759	0.975473
701066	KRTCAP3	keratinocyte-associated protein 3	7.21063	6.09169	2.93225	2.07748	0.037757	0.975473
106999551	LOC106999551		10.2884	6.09169	2.88431	2.11201	0.0346858	0.975473
701926	TMEM204	transmembrane protein 204 precursor	12.7294	5.76977	2.14632	2.68821	0.00718358	0.975473
704578	SPINT1	kunitz-type protease inhibitor 1 isoform X3	19.2265	5.76977	2.16881	2.66034	0.00780608	0.975473
722104	DNAH9	dynein heavy chain 9, axonemal isoform X4	14.4743	5.76977	2.16627	2.66346	0.00773421	0.975473
716036	GEMIN7	gem-associated protein 7	9.68795	5.76977	2.36263	2.4421	0.0146022	0.975473
106995805	LOC106995805	myc-associated zinc finger protein-like, partial	10.6331	5.76977	2.30337	2.50493	0.0122476	0.975473
707123	DUSP11	RNA/RNP complex-1-interacting phosphatase isoform X2	7.37875	5.76977	2.37775	2.42656	0.0152426	0.975473
705322	BSPRY	B box and SPRY domain-containing protein isoform X2	9.10135	5.76977	2.64575	2.18077	0.0292004	0.975473
106995022	LOC106995022		12.0291	5.76977	2.77167	2.08169	0.0373708	0.975473
707292	LOC707292	liver carboxylesterase 1-like	14.7644	5.76976	2.84725	2.02644	0.0427201	0.975473
719890	IGLON5	igLON family member 5 isoform X2	30.2215	5.68287	2.77313	2.04927	0.0404361	0.975473
698943	OASL	2\'-5\'-oligoadenylate synthase-like protein	13.0899	5.57713	2.20633	2.52779	0.0114784	0.975473
712226	CCDC120	coiled-coil domain-containing protein 120 isoform X2	10.4755	5.57713	2.13772	2.60892	0.00908294	0.975473
714970	CYR61	protein CYR61	26.0846	5.57713	2.04092	2.73266	0.00628259	0.975473
697582	LOC697582	galactoside 3(4)-L-fucosyltransferase	9.76822	5.57712	2.5717	2.16866	0.0301088	0.975473
704470	C2CD4B	C2 calcium-dependent domain-containing protein 4B	8.08498	5.57712	2.84011	1.9637	0.0495653	0.975473
720255	LY9	LOW QUALITY PROTEIN: T-lymphocyte surface antigen Ly-9	24.8671	5.5403	2.70695	2.0467	0.0406876	0.975473
698299	CKB	creatine kinase B-type	6.07335	5.35473	2.43775	2.19659	0.0280498	0.975473
100428677	FAM229B	protein FAM229B isoform X1	6.1424	5.35473	2.63006	2.03598	0.0417527	0.975473
107000368	LOC107000368		8.98859	5.35473	2.64871	2.02163	0.0432141	0.975473
703197	MISP	mitotic interactor and substrate of PLK1	7.28287	5.35473	2.67922	1.99861	0.0456503	0.975473
710747	CRYAB	alpha-crystallin B chain	22.1455	5.3426	2.14658	2.48889	0.0128143	0.975473
106997854	LOC106997854		56.3928	5.25995	2.41231	2.18047	0.0292229	0.975473
711744	TMEM231	transmembrane protein 231 isoform X3	20.9266	5.10359	2.57389	1.98283	0.0473868	0.975473
705848	TRMT12	tRNA wybutosine-synthesizing protein 2 homolog	11.9962	5.0917	2.12606	2.3949	0.0166249	0.975473
106994010	HOXB2	homeobox protein Hox-B2	13.2245	5.0917	2.35223	2.16463	0.0304162	0.975473
718038	CDH13	cadherin-13 precursor	17.2332	4.85448	2.34502	2.07012	0.0384409	0.975473
705880	MYCBPAP	MYCBP-associated protein isoform X5	341.848	4.8442	1.97079	2.458	0.0139713	0.975473
702424	APOA4	apolipoprotein A-IV	155.221	4.84256	1.67014	2.8995	0.00373757	0.975473
693930	HBA2	hemoglobin subunit alpha	26.2114	4.79905	1.88563	2.54507	0.0109256	0.975473
722677	CASZ1	zinc finger protein castor homolog 1 isoform X2	17.0885	4.76977	2.21805	2.15044	0.0315206	0.975473
699838	APBA1	amyloid beta A4 precursor protein-binding family A member 1 isoform X2	8.69155	4.76977	2.19711	2.17093	0.0299364	0.975473
708116	CHST4	carbohydrate sulfotransferase 4	5.0724	4.76977	2.42849	1.96409	0.0495194	0.975473
709614	UBALD2	UBA-like domain-containing protein 2	7.41499	4.76977	2.29435	2.07892	0.0376247	0.975473
716268	TMEM206	transmembrane protein 206 isoform X2	6.28326	4.76977	2.42491	1.96699	0.0491844	0.975473
716548	CHST13	carbohydrate sulfotransferase 13	15.647	4.76977	2.22509	2.14363	0.0320623	0.975473
705161	MATN2	matrilin-2 isoform X1	9.83926	4.76977	2.41198	1.97754	0.0479809	0.975473
712969	RHOD	rho-related GTP-binding protein RhoD isoform X2	9.27308	4.76977	2.34615	2.03302	0.0420506	0.975473
697791	CES4A	LOW QUALITY PROTEIN: carboxylesterase 4A	7.8769	4.62899	2.21488	2.08995	0.036622	0.975473
699602	C20H16orf86	uncharacterized protein C16orf86 homolog isoform X1	38.5545	4.52042	2.05839	2.19609	0.0280853	0.975473
706512	ZNF599	zinc finger protein 599	12.4105	4.51206	2.13809	2.11032	0.0348309	0.975473
100187576	MAMU-AG	major histocompatibility complex, class I, AG precursor	10.4096	4.48244	2.04182	2.19531	0.0281412	0.975473
698368	ARSK	arylsulfatase K	61.2933	4.40853	2.11636	2.08307	0.0372449	0.975473
698737	MICAL1	protein-methionine sulfoxide oxidase MICAL1 isoform X1	90.8809	4.39729	2.12648	2.06788	0.0386517	0.975473
717679	TANC2	protein TANC2 isoform X5	14.1722	4.35474	2.21294	1.96786	0.0490846	0.975473
721679	FBXL14	F-box/LRR-repeat protein 14 isoform X1	9.43821	4.3406	2.04658	2.12091	0.0339296	0.975473
699946	TMEM80	LOW QUALITY PROTEIN: transmembrane protein 80	31.3608	4.16697	1.61006	2.58809	0.00965103	0.975473
106997233	LOC106997233		32.0159	4.15936	2.06417	2.01503	0.0439019	0.975473
697336	NRTN	neurturin	11.3285	4.14884	2.11076	1.96557	0.0493486	0.975473
709451	LOC709451	metallothionein 1-like isoform X1	10.2853	4.14773	2.04146	2.03174	0.0421797	0.975473
709619	LOC709619	metallothionein 1-like	13.7705	4.07233	1.75166	2.32484	0.0200805	0.975473
713825	C19H19orf52	uncharacterized protein C19orf52 homolog	25.0591	3.71539	1.7049	2.17924	0.0293141	0.975473
696812	LOC696812		42.3758	3.68662	1.3953	2.64218	0.00823752	0.975473
695276	WRAP73	WD repeat-containing protein WRAP73 isoform X1	22.3521	3.64705	1.77824	2.05093	0.040274	0.975473
698911	LRRC29	LOW QUALITY PROTEIN: leucine-rich repeat-containing protein 29	21.0726	3.60767	1.7249	2.09153	0.0364806	0.975473
709712	LOC709712	metallothionein 1H-like	17.8915	3.5396	1.72699	2.04958	0.0404052	0.975473
722609	WDR34	WD repeat-containing protein 34 isoform X1	45.3014	3.4953	1.61406	2.16553	0.0303468	0.975473
700977	MT1E	metallothionein-1E	67.9646	3.46509	1.39895	2.47691	0.0132525	0.975473
574272	MAP1B	microtubule-associated protein 1B isoform X1	18.7658	3.46021	1.7431	1.98509	0.0471349	0.975473
713611	C13H2orf40	augurin precursor	27.7482	3.4588	1.75867	1.96671	0.0492166	0.975473
715713	KIAA0513	uncharacterized protein KIAA0513 homolog isoform X1	39.7439	3.43591	1.34286	2.55865	0.0105079	0.975473
694774	SMAGP	small cell adhesion glycoprotein	13.9217	3.38607	1.72427	1.96377	0.0495573	0.975473
702144	IMP4	U3 small nucleolar ribonucleoprotein protein IMP4 isoform X1	27.3345	3.23443	1.39855	2.31269	0.0207396	0.975473
100425060	SIGIRR	single Ig IL-1-related receptor	16.8159	3.23395	1.49619	2.16145	0.0306603	0.975473
709565	BIRC5	baculoviral IAP repeat-containing protein 5	19.5615	3.21514	1.48019	2.17212	0.029847	0.975473
707523	DISP2	protein dispatched homolog 2	30.06	3.16445	1.40289	2.25566	0.024092	0.975473
719833	ZNF511	zinc finger protein 511	55.3926	3.15221	1.49778	2.10459	0.0353269	0.975473
106999758	LOC106999758		91.5205	3.05351	1.52075	2.00789	0.0446545	0.975473
720192	LSM4	U6 snRNA-associated Sm-like protein LSm4	66.7337	3.04257	1.26493	2.40532	0.0161581	0.975473
701335	NOL7	nucleolar protein 7 isoform X1	73.4182	2.89892	1.12468	2.57755	0.00995032	0.975473
712519	METTL21B	protein-lysine methyltransferase METTL21B	44.2872	2.89307	1.3632	2.12227	0.0338153	0.975473
714606	TMUB1	transmembrane and ubiquitin-like domain-containing protein 1	47.7861	2.87282	1.25756	2.28443	0.0223461	0.975473
715745	MAPK12	mitogen-activated protein kinase 12 isoform X1	27.5985	2.86512	1.3272	2.15877	0.030868	0.975473
700719	MT2A	metallothionein-2	181.599	2.82603	1.13469	2.49057	0.0127539	0.975473
707716	TSPAN4	tetraspanin-4	85.884	2.78316	1.25278	2.2216	0.0263105	0.975473
710865	LYRM4	LYR motif-containing protein 4 isoform X3	26.9506	2.78102	1.18468	2.34748	0.0189007	0.975473
722013	ARL2	ADP-ribosylation factor-like protein 2 isoform X1	21.7782	2.73283	1.20469	2.2685	0.0232988	0.975473
694848	NTHL1	endonuclease III-like protein 1 isoform X2	20.5762	2.70067	1.23977	2.17837	0.0293784	0.975473
696367	CHD9	chromodomain-helicase-DNA-binding protein 9 isoform X7	95.8197	2.63948	1.08376	2.43549	0.0148717	0.975473
710207	NOC4L	nucleolar complex protein 4 homolog	97.7815	2.6327	1.24353	2.11711	0.0342505	0.975473
100424313	TMEM50A	transmembrane protein 50A isoform X1	28.0416	2.62955	1.2806	2.05336	0.0400373	0.975473
706816	UNG	uracil-DNA glycosylase isoform X1	31.0216	2.62074	1.28241	2.04361	0.0409925	0.975473
710113	DDX51	ATP-dependent RNA helicase DDX51	73.8159	2.61506	1.33023	1.96587	0.0493141	0.975473
698412	HSF4	heat shock factor protein 4 isoform X1	25.4889	2.57011	1.23932	2.0738	0.0380976	0.975473
695506	PRODH	proline dehydrogenase 1, mitochondrial isoform X1	395.003	2.56182	1.00344	2.55305	0.0106785	0.975473
708437	LRRC41	leucine-rich repeat-containing protein 41	48.9871	2.39723	1.13472	2.11261	0.0346341	0.975473
721138	CFD	complement factor D	75.0533	2.38601	1.12389	2.123	0.0337539	0.975473
701733	TAF1B	TATA box-binding protein-associated factor RNA polymerase I subunit B isoform X1	27.9964	2.38238	1.19821	1.98827	0.0467815	0.975473
722215	RPL7A	60S ribosomal protein L7a	385.234	2.26961	1.0889	2.08431	0.0371324	0.975473
713882	MYH11	myosin-11 isoform X3	226.335	2.25651	0.954517	2.36403	0.0180773	0.975473
695667	RPL37	60S ribosomal protein L37	118.171	2.18106	1.02408	2.12977	0.0331905	0.975473
704443	DOK4	docking protein 4 isoform X1	80.6646	2.10854	1.05214	2.00404	0.0450654	0.975473
714516	KARS	lysine--tRNA ligase	84.805	-2.03603	1.0316	-1.97365	0.0484214	0.975473
716090	LOC716090		128.148	-2.05134	1.04159	-1.96944	0.048903	0.975473
697011	ACOT2	acyl-coenzyme A thioesterase 2, mitochondrial isoform X1	123.123	-2.09778	1.01241	-2.07207	0.0382594	0.975473
707258	ADH5	alcohol dehydrogenase class-3	408.07	-2.16602	1.0972	-1.97415	0.0483651	0.975473
719454	CRP	C-reactive protein	381.001	-2.20825	1.01706	-2.1712	0.0299158	0.975473
100427773	SRSF10	serine/arginine-rich splicing factor 10 isoform X1	41.7013	-2.26256	1.09673	-2.063	0.0391126	0.975473
693654	INSIG2	insulin-induced gene 2 protein	69.6402	-2.26674	1.1544	-1.96356	0.0495809	0.975473
711970	NDUFA12	NADH dehydrogenase	47.969	-2.30135	1.1088	-2.07553	0.0379375	0.975473
106996360	LOC106996360	cytochrome P450 2C18-like	241.204	-2.35849	1.1729	-2.01082	0.0443445	0.975473
693589	HTATSF1	HIV Tat-specific factor 1	52.5709	-2.36962	1.10075	-2.15274	0.0313391	0.975473
707367	ADH4	alcohol dehydrogenase 4 isoform X2	1312.82	-2.38869	1.13663	-2.10155	0.0355924	0.975473
697755	NRP1	neuropilin-1 isoform X4	53.2752	-2.39468	1.18558	-2.01983	0.0434005	0.975473
694360	SRP54	signal recognition particle 54 kDa protein isoform X1	47.5844	-2.43894	1.09519	-2.22696	0.02595	0.975473
716793	USP15	ubiquitin carboxyl-terminal hydrolase 15 isoform X4	42.4576	-2.44074	1.23073	-1.98317	0.0473483	0.975473
701779	TRAK2	trafficking kinesin-binding protein 2 isoform X1	46.9918	-2.44173	1.22121	-1.99943	0.0455616	0.975473
710508	GCLC	glutamate--cysteine ligase catalytic subunit	132.924	-2.47222	1.01263	-2.44138	0.0146313	0.975473
693881	RBMX	RNA-binding motif protein, X chromosome isoform X1	50.6594	-2.48975	1.22789	-2.02766	0.0425952	0.975473
710698	RANGAP1	ran GTPase-activating protein 1 isoform X4	101.44	-2.49312	1.1409	-2.18522	0.0288727	0.975473
695178	UGP2	UTP--glucose-1-phosphate uridylyltransferase isoform X3	715.509	-2.5123	1.06701	-2.35451	0.018547	0.975473
698713	LOC698713	60S ribosomal protein L13a-like	35.3687	-2.52372	1.2727	-1.98296	0.0473719	0.975473
707210	IPO9	importin-9 isoform X2	49.992	-2.52996	1.23592	-2.04703	0.0406551	0.975473
701223	LOC701223	cytochrome b-c1 complex subunit 7	91.3966	-2.56018	0.979406	-2.61402	0.00894846	0.975473
711980	POMP	proteasome maturation protein	70.6308	-2.56163	1.10053	-2.32762	0.0199321	0.975473
714625	USP7	ubiquitin carboxyl-terminal hydrolase 7 isoform X1	91.3755	-2.59299	1.10464	-2.34736	0.0189071	0.975473
699701	THRSP	thyroid hormone-inducible hepatic protein	97.8532	-2.63005	1.30419	-2.01662	0.0437354	0.975473
701298	LAPTM4A	lysosomal-associated transmembrane protein 4A isoform X2	118.846	-2.67873	1.29096	-2.07499	0.0379878	0.975473
698800	TAF1	transcription initiation factor TFIID subunit 1 isoform X4	37.4962	-2.74149	1.3276	-2.06499	0.0389236	0.975473
715952	GLUL	glutamine synthetase	315.858	-2.74823	1.10978	-2.47636	0.0132728	0.975473
705471	IYD	iodotyrosine deiodinase 1 isoform X3	142.9	-2.77058	1.3935	-1.98822	0.0467876	0.975473
715866	SLC44A2	choline transporter-like protein 2 isoform X1	58.7953	-2.78117	1.41402	-1.96685	0.0492007	0.975473
677705	IARS	isoleucine--tRNA ligase, cytoplasmic	43.1717	-2.79116	1.26198	-2.21173	0.0269851	0.975473
715743	NSFL1C	NSFL1 cofactor p47 isoform X1	41.5747	-2.82181	1.37345	-2.05454	0.0399232	0.975473
715453	DHX9	ATP-dependent RNA helicase A isoform X1	55.3215	-2.83782	1.40746	-2.01626	0.0437723	0.975473
709961	CD2BP2	CD2 antigen cytoplasmic tail-binding protein 2	45.9441	-2.84407	1.38904	-2.04751	0.040608	0.975473
100428450	USMG5	up-regulated during skeletal muscle growth protein 5 isoform X1	38.4542	-2.87119	1.30069	-2.20744	0.0272835	0.975473
701045	SUB1	activated RNA polymerase II transcriptional coactivator p15	55.4146	-2.90824	1.42165	-2.04568	0.040788	0.975473
696042	GPAM	glycerol-3-phosphate acyltransferase 1, mitochondrial isoform X1	333.708	-2.94208	1.26538	-2.32505	0.0200691	0.975473
696043	UROS	uroporphyrinogen-III synthase isoform X5	55.8562	-2.94535	1.42047	-2.0735	0.0381261	0.975473
718715	RAB21	ras-related protein Rab-21	42.3409	-2.95108	1.39197	-2.12008	0.0339991	0.975473
710098	MAGT1	magnesium transporter protein 1	46.7226	-2.95116	1.36305	-2.16511	0.0303789	0.975473
701050	AP5M1	AP-5 complex subunit mu-1 isoform X1	29.3523	-2.95651	1.49926	-1.97198	0.0486121	0.975473
100430905	VPS52	vacuolar protein sorting-associated protein 52 homolog	51.6017	-2.97934	1.32122	-2.255	0.0241335	0.975473
694459	SSBP1	single-stranded DNA-binding protein, mitochondrial isoform X1	42.3802	-2.98206	1.18321	-2.5203	0.0117254	0.975473
714981	CREB3L2	cyclic AMP-responsive element-binding protein 3-like protein 2	49.0519	-3.02644	1.37554	-2.20018	0.0277939	0.975473
712036	VCAM1	vascular cell adhesion protein 1	43.6763	-3.04276	1.336	-2.27752	0.0227549	0.975473
698028	DENND1A	DENN domain-containing protein 1A isoform X4	28.0724	-3.09556	1.42799	-2.16778	0.0301755	0.975473
697970	TRAPPC2L	trafficking protein particle complex subunit 2-like protein isoform X1	39.7626	-3.09703	1.56154	-1.98332	0.0473319	0.975473
713228	DHX8	ATP-dependent RNA helicase DHX8 isoform X2	25.6885	-3.13308	1.50372	-2.08355	0.0372012	0.975473
722485	LOC722485	prostaglandin F synthase 1-like	80.6212	-3.16074	1.61197	-1.9608	0.0499024	0.975473
705318	CIAO1	probable cytosolic iron-sulfur protein assembly protein CIAO1	39.8389	-3.16657	1.50462	-2.10456	0.0353293	0.975473
712496	PCOLCE	procollagen C-endopeptidase enhancer 1	59.5237	-3.1703	1.23371	-2.56972	0.0101781	0.975473
706012	IL10RB	interleukin-10 receptor subunit beta	30.4078	-3.17077	1.4646	-2.16494	0.030392	0.975473
693700	LYPLA1	acyl-protein thioesterase 1 isoform X2	58.8084	-3.21194	1.59864	-2.00917	0.044519	0.975473
696372	RELN	reelin isoform X2	55.5764	-3.21458	1.47518	-2.1791	0.0293241	0.975473
700722	MRPS24	28S ribosomal protein S24, mitochondrial	27.4005	-3.21611	1.61099	-1.99636	0.0458948	0.975473
694149	EFNB1	ephrin-B1 precursor	22.2399	-3.23507	1.64391	-1.96791	0.049078	0.975473
701279	LOC701279		25.0388	-3.28187	1.50562	-2.17974	0.0292766	0.975473
100430178	NDUFA5	NADH dehydrogenase	29.1	-3.30786	1.46709	-2.25472	0.0241511	0.975473
704990	GPNMB	transmembrane glycoprotein NMB isoform X2	30.054	-3.36938	1.64519	-2.04802	0.0405577	0.975473
574376	GFPT1	glutamine--fructose-6-phosphate aminotransferase	26.2296	-3.37374	1.60697	-2.09944	0.0357781	0.975473
708492	LOC708492		26.6513	-3.37732	1.52625	-2.21282	0.0269097	0.975473
707637	CDC42	cell division control protein 42 homolog	38.3893	-3.38621	1.71736	-1.97175	0.0486377	0.975473
703118	ADHFE1	hydroxyacid-oxoacid transhydrogenase, mitochondrial isoform X3	55.1471	-3.40008	1.35544	-2.50847	0.0121256	0.975473
710684	PITRM1	presequence protease, mitochondrial isoform X3	46.8712	-3.40345	1.56671	-2.17235	0.0298293	0.975473
712955	BTF3L4	transcription factor BTF3 homolog 4	33.2409	-3.41977	1.5208	-2.24867	0.0245338	0.975473
705733	RGN	regucalcin	139.978	-3.44234	1.49579	-2.30135	0.0213719	0.975473
106992980	LOC106992980		126.534	-3.44313	1.36721	-2.51836	0.0117903	0.975473
703481	PARVA	LOW QUALITY PROTEIN: alpha-parvin	37.8738	-3.44405	1.61163	-2.137	0.0325977	0.975473
710764	SUMO3	small ubiquitin-related modifier 3	36.2029	-3.45996	1.59122	-2.17441	0.0296744	0.975473
710052	IDI1	isopentenyl-diphosphate Delta-isomerase 1	72.5944	-3.48199	1.61059	-2.16194	0.0306231	0.975473
695903	ARRDC3	arrestin domain-containing protein 3	93.7065	-3.50514	1.17969	-2.97123	0.00296606	0.975473
718556	LOC718556		30.324	-3.51257	1.45317	-2.41718	0.0156412	0.975473
704662	CAPZA2	F-actin-capping protein subunit alpha-2	48.719	-3.53894	1.70796	-2.07203	0.0382629	0.975473
717980	LOC717980	glucose-6-phosphate isomerase	91.7924	-3.57666	1.25872	-2.84151	0.00449007	0.975473
717197	ENTPD4	ectonucleoside triphosphate diphosphohydrolase 4 isoform X5	41.4508	-3.60285	1.51831	-2.37293	0.0176477	0.975473
698875	WWC1	protein KIBRA isoform X5	26.5666	-3.67344	1.86308	-1.97171	0.0486433	0.975473
702553	HMGCS1	hydroxymethylglutaryl-CoA synthase, cytoplasmic isoform X1	96.7747	-3.69349	1.59817	-2.31108	0.0208286	0.975473
718370	SEPW1	selenoprotein W	53.6393	-3.71238	1.57052	-2.36379	0.018089	0.975473
696036	EFR3A	protein EFR3 homolog A isoform X3	49.3486	-3.73165	1.52385	-2.44883	0.0143322	0.975473
701736	LGR4	leucine-rich repeat-containing G-protein coupled receptor 4 precursor	78.7735	-3.73868	1.69309	-2.2082	0.0272301	0.975473
704678	HIF1A	hypoxia-inducible factor 1-alpha isoform X2	38.2878	-3.74855	1.69906	-2.20625	0.0273664	0.975473
100427906	CHURC1	protein Churchill isoform X1	41.2012	-3.75144	1.80267	-2.08105	0.0374292	0.975473
704667	METTL14	N6-adenosine-methyltransferase subunit METTL14	34.9499	-3.76126	1.48524	-2.53242	0.0113279	0.975473
695662	LOC695662	TATA-binding protein-associated factor 2N	24.2368	-3.7855	1.7627	-2.14755	0.0317494	0.975473
702252	CD93	complement component C1q receptor	30.4815	-3.80044	1.74115	-2.18272	0.0290564	0.975473
707698	ABI1	abl interactor 1 isoform X14	36.2186	-3.84425	1.66246	-2.31239	0.0207562	0.975473
696998	LOC696998		42.9522	-3.8498	1.40963	-2.73107	0.00631284	0.975473
708170	ARF6	ADP-ribosylation factor 6	71.0471	-3.87	1.54963	-2.49737	0.012512	0.975473
100427327	LOC100427327	UDP-glucuronosyltransferase 2B23-like	168.938	-3.8885	1.8293	-2.12568	0.03353	0.975473
701344	NUDT9	ADP-ribose pyrophosphatase, mitochondrial isoform X1	33.3606	-3.9273	1.79771	-2.18461	0.0289174	0.975473
709213	ALDOC	fructose-bisphosphate aldolase C isoform X2	26.8103	-3.97032	1.89567	-2.09442	0.0362229	0.975473
716680	APPBP2	amyloid protein-binding protein 2	25.6551	-4.06393	1.79354	-2.26587	0.0234593	0.975473
710171	AP1G1	AP-1 complex subunit gamma-1 isoform X1	54.1846	-4.15634	1.61653	-2.57115	0.010136	0.975473
106997888	VARS2	valine--tRNA ligase, mitochondrial isoform X2	64.9566	-4.20066	1.55497	-2.70145	0.00690384	0.975473
710326	PPP2CA	serine/threonine-protein phosphatase 2A catalytic subunit alpha isoform	66.7476	-4.20822	1.37651	-3.05718	0.00223434	0.975473
709643	TUBA1B	tubulin alpha-1B chain	48.0424	-4.2155	1.80913	-2.33012	0.0197996	0.975473
696026	UACA	uveal autoantigen with coiled-coil domains and ankyrin repeats isoform X4	32.4265	-4.25418	1.81981	-2.3377	0.0194027	0.975473
707640	ITCH	E3 ubiquitin-protein ligase Itchy homolog isoform X1	37.2627	-4.26698	2.11567	-2.01685	0.0437111	0.975473
701104	HSD17B13	17-beta-hydroxysteroid dehydrogenase 13	144.157	-4.28352	1.86925	-2.29157	0.0219306	0.975473
699726	IFNAR2	interferon alpha/beta receptor 2 isoform X3	37.0172	-4.33879	1.73996	-2.49361	0.012645	0.975473
711124	NCKAP1	nck-associated protein 1 isoform X1	41.7998	-4.36071	1.82754	-2.38611	0.0170279	0.975473
706819	YIPF4	protein YIPF4	29.1455	-4.39462	1.83877	-2.38998	0.0168494	0.975473
704660	ZDHHC4	probable palmitoyltransferase ZDHHC4 isoform X1	30.2089	-4.61323	2.06268	-2.23652	0.0253179	0.975473
716818	TMEM261	transmembrane protein 261	18.485	-4.70257	2.36945	-1.98467	0.0471813	0.975473
714169	LIMD1	LIM domain-containing protein 1 isoform X1	83.6123	-4.76495	1.70872	-2.78861	0.00529352	0.975473
574283	LDLR	low-density lipoprotein receptor isoform X1	85.1837	-4.76795	1.73425	-2.74929	0.0059725	0.975473
716682	ATP1B3	sodium/potassium-transporting ATPase subunit beta-3 isoform X2	8.26153	-4.79752	2.44187	-1.96469	0.0494498	0.975473
694426	RBM43	RNA-binding protein 43	12.6037	-4.81162	2.42723	-1.98235	0.04744	0.975473
702128	DEGS1	sphingolipid delta(4)-desaturase DES1	46.2494	-4.87182	1.81152	-2.68935	0.00715924	0.975473
712253	DPH5	diphthine methyl ester synthase	11.133	-4.88484	2.48056	-1.96925	0.0489249	0.975473
711920	PPP2R2A	serine/threonine-protein phosphatase 2A 55 kDa regulatory subunit B alpha isoform isoform X3	13.0403	-4.91221	2.49877	-1.96585	0.049316	0.975473
694732	MTHFSD	methenyltetrahydrofolate synthase domain-containing protein isoform X7	9.85897	-4.9387	2.42347	-2.03786	0.0415635	0.975473
709601	NDRG3	protein NDRG3 isoform X2	13.1718	-4.95156	2.41675	-2.04885	0.0404766	0.975473
695474	CWC25	pre-mRNA-splicing factor CWC25 homolog	9.8429	-5.00611	2.49291	-2.00814	0.0446288	0.975473
718407	LOC718407	eukaryotic translation initiation factor 1	12.1387	-5.01901	2.39082	-2.09929	0.0357916	0.975473
710630	CWF19L1	CWF19-like protein 1 isoform X3	10.0356	-5.01906	2.44155	-2.05569	0.0398125	0.975473
716802	DNASE2	deoxyribonuclease-2-alpha	16.6764	-5.03089	2.36564	-2.12665	0.033449	0.975473
714294	ZBTB18	zinc finger and BTB domain-containing protein 18 isoform X1	8.76125	-5.0324	2.55889	-1.96664	0.0492251	0.975473
722634	ACOX3	peroxisomal acyl-coenzyme A oxidase 3	9.97868	-5.04562	2.56204	-1.96937	0.0489101	0.975473
706286	ZNF319	zinc finger protein 319 isoform X1	13.6556	-5.0565	2.49922	-2.02323	0.0430492	0.975473
714963	PRKRIP1	LOW QUALITY PROTEIN: PRKR-interacting protein 1	10.2435	-5.07169	2.55758	-1.983	0.0473673	0.975473
714793	CLCN6	chloride transport protein 6	11.0118	-5.09359	2.57751	-1.97616	0.0481363	0.975473
717742	TAP2	antigen peptide transporter 2	20.9088	-5.09402	2.50679	-2.03209	0.0421442	0.975473
693824	PALLD	palladin isoform X6	17.4718	-5.09452	2.44508	-2.08358	0.0371985	0.975473
712758	ADPRHL2	poly(ADP-ribose) glycohydrolase ARH3	12.7306	-5.10669	2.40225	-2.1258	0.03352	0.975473
716026	RBAK	RB-associated KRAB zinc finger protein isoform X3	16.5932	-5.11808	2.35065	-2.17731	0.0294578	0.975473
710197	DNASE2B	deoxyribonuclease-2-beta isoform X3	9.0112	-5.1188	2.49999	-2.04752	0.0406066	0.975473
697372	FBLN5	fibulin-5 precursor	18.4186	-5.14292	2.47662	-2.07658	0.0378399	0.975473
715965	ACTR3B	actin-related protein 3B isoform X2	9.12233	-5.14407	2.56932	-2.00211	0.0452728	0.975473
711092	SKA2	spindle and kinetochore-associated protein 2	6.73484	-5.15117	2.62705	-1.96082	0.0499003	0.975473
714451	FBN1	fibrillin-1 isoform X1	14.1683	-5.15225	2.5486	-2.0216	0.0432173	0.975473
100498658	FASTKD5	FAST kinase domain-containing protein 5 isoform X1	11.8487	-5.15689	2.59907	-1.98412	0.047242	0.975473
715687	LOC715687	phosphoserine phosphatase isoform X2	18.3186	-5.1771	2.47998	-2.08756	0.0368375	0.975473
697876	LOC697876	protein phosphatase 1 regulatory subunit 14B	9.2178	-5.18885	2.47387	-2.09746	0.0359529	0.975473
700359	COL1A2	collagen alpha-2(I) chain precursor	82.0752	-5.19843	1.93081	-2.69235	0.00709508	0.975473
701453	SENP7	sentrin-specific protease 7 isoform X2	12.3486	-5.20035	2.38089	-2.18421	0.0289471	0.975473
713287	NCK2	cytoplasmic protein NCK2 isoform X2	12.7663	-5.20054	2.56903	-2.02432	0.0429369	0.975473
713411	PAQR7	membrane progestin receptor alpha	11.6434	-5.20055	2.57375	-2.02061	0.04332	0.975473
711047	STK38L	serine/threonine-protein kinase 38-like isoform X1	10.7144	-5.21187	2.44996	-2.12733	0.0333925	0.975473
710700	NEMP1	nuclear envelope integral membrane protein 1 isoform X2	9.54944	-5.21275	2.62969	-1.98227	0.0474491	0.975473
704875	UBA7	ubiquitin-like modifier-activating enzyme 7	18.4025	-5.22454	2.58594	-2.02036	0.043346	0.975473
704733	VAMP4	vesicle-associated membrane protein 4	7.48837	-5.23006	2.66227	-1.96451	0.0494713	0.975473
709326	H2AFZ	H2A histone family, member Z	15.7763	-5.23232	2.50526	-2.08854	0.0367495	0.975473
712967	MTA3	metastasis-associated protein MTA3 isoform X6	17.2478	-5.25695	2.36818	-2.21983	0.0264303	0.975473
100426110	NUP155	nuclear pore complex protein Nup155	14.388	-5.26045	2.61463	-2.01193	0.0442271	0.975473
706874	ZNF471	zinc finger protein 471 isoform X2	10.5989	-5.26647	2.50246	-2.10452	0.0353333	0.975473
107000802	LOC107000802		15.2571	-5.26659	2.47954	-2.12402	0.0336685	0.975473
706027	TSPAN14	tetraspanin-14	14.4665	-5.27761	2.59464	-2.03404	0.0419471	0.975473
705093	CYB5B	cytochrome b5 type B	14.4197	-5.27762	2.59002	-2.03768	0.0415822	0.975473
695447	TMEM68	transmembrane protein 68 isoform X3	10.4916	-5.27769	2.51717	-2.09667	0.0360224	0.975473
712256	CDC73	parafibromin isoform X1	15.7476	-5.2777	2.50223	-2.1092	0.034927	0.975473
697463	PUS7	pseudouridylate synthase 7 homolog isoform X2	10.2663	-5.27773	2.48467	-2.12412	0.0336603	0.975473
708216	NUP205	nuclear pore complex protein Nup205	11.3103	-5.2778	2.43085	-2.17118	0.0299177	0.975473
699164	MRPL1	39S ribosomal protein L1, mitochondrial	14.6507	-5.27788	2.38326	-2.21456	0.0267899	0.975473
708721	HEATR5B	HEAT repeat-containing protein 5B isoform X4	12.8726	-5.30623	2.57983	-2.05681	0.0397042	0.975473
718435	STX5	syntaxin-5 isoform X2	23.9141	-5.31953	2.37547	-2.23936	0.0251327	0.975473
106999500	LOC106999500		12.2059	-5.32185	2.48749	-2.13945	0.0323995	0.975473
709971	WDR61	WD repeat-containing protein 61 isoform X2	14.9686	-5.32842	2.60279	-2.0472	0.0406389	0.975473
706361	ARL8A	ADP-ribosylation factor-like protein 8A	13.5798	-5.35064	2.62315	-2.03978	0.0413721	0.975473
710793	CROCC	rootletin isoform X3	13.6239	-5.35111	2.4418	-2.19146	0.0284186	0.975473
717825	TMBIM4	protein lifeguard 4	28.532	-5.36927	2.4663	-2.17706	0.0294762	0.975473
702087	TRMT2B	tRNA (uracil(54)-C(5))-methyltransferase homolog isoform X4	10.2569	-5.39383	2.53845	-2.12485	0.0335989	0.975473
695389	BIN2	bridging integrator 2 isoform X2	10.6852	-5.39389	2.54456	-2.11977	0.0340253	0.975473
722026	PPP2R5B	serine/threonine-protein phosphatase 2A 56 kDa regulatory subunit beta isoform	20.6417	-5.39966	2.51687	-2.14538	0.0319222	0.975473
693934	DSCR3	Down syndrome critical region protein 3	14.9757	-5.40129	2.40088	-2.24971	0.0244675	0.975473
706470	PLEKHA2	pleckstrin homology domain-containing family A member 2	11.5215	-5.40593	2.67748	-2.01904	0.0434835	0.975473
696683	ORC5	origin recognition complex subunit 5 isoform X5	14.6492	-5.41452	2.51206	-2.15541	0.0311295	0.975473
701878	MAST4	microtubule-associated serine/threonine-protein kinase 4 isoform X6	19.4739	-5.42005	2.64707	-2.04756	0.040603	0.975473
713267	LOC713267		8.78455	-5.42046	2.51988	-2.15108	0.03147	0.975473
100423692	AK6	adenylate kinase isoenzyme 6 isoform X1	9.54131	-5.43085	2.44471	-2.22146	0.0263195	0.975473
100425105	RPS17L	40S ribosomal protein S17	18.4803	-5.44037	2.34336	-2.32161	0.0202542	0.975473
708802	RFWD2	E3 ubiquitin-protein ligase RFWD2 isoform X4	17.3802	-5.44683	2.50563	-2.17384	0.0297171	0.975473
707743	RRP15	RRP15-like protein isoform X2	13.919	-5.45591	2.58029	-2.11445	0.0344767	0.975473
712037	RCOR3	REST corepressor 3 isoform X3	15.5668	-5.46066	2.44251	-2.23568	0.0253731	0.975473
100428173	ZNF304	zinc finger protein 304	9.90897	-5.46125	2.49579	-2.18819	0.0286559	0.975473
706812	KPNA6	importin subunit alpha-7	11.388	-5.46535	2.68538	-2.03522	0.0418284	0.975473
695781	CARD6	caspase recruitment domain-containing protein 6	9.91404	-5.46626	2.56974	-2.12716	0.0334065	0.975473
702758	PCNXL4	pecanex-like protein 4 isoform X3	13.8946	-5.46643	2.55225	-2.14181	0.0322087	0.975473
701123	TUSC3	tumor suppressor candidate 3 isoform X2	12.1739	-5.46817	2.4205	-2.25911	0.0238766	0.975473
710724	PIP4K2A	phosphatidylinositol 5-phosphate 4-kinase type-2 alpha isoform X1	17.511	-5.48762	2.39338	-2.29284	0.0218575	0.975473
694006	ANAPC4	anaphase-promoting complex subunit 4 isoform X2	15.5225	-5.51145	2.52073	-2.18644	0.0287831	0.975473
703749	RPAP3	RNA polymerase II-associated protein 3 isoform X1	10.9748	-5.51631	2.49222	-2.21341	0.0268694	0.975473
705660	TINAGL1	tubulointerstitial nephritis antigen-like	19.0603	-5.51633	2.49915	-2.20728	0.0272943	0.975473
702007	IPO13	importin-13	23.8435	-5.51668	2.59797	-2.12346	0.0337155	0.975473
106997893	LOC106997893		11.0424	-5.5206	2.56503	-2.15225	0.0313774	0.975473
700197	GAB2	GRB2-associated-binding protein 2	16.596	-5.52535	2.41969	-2.2835	0.022401	0.975473
711266	EVC	ellis-van Creveld syndrome protein isoform X3	17.7761	-5.52687	2.64114	-2.09261	0.036384	0.975473
709344	NABP2	SOSS complex subunit B1 isoform X3	10.1008	-5.52975	2.64029	-2.09437	0.0362268	0.975473
708739	METTL22	methyltransferase-like protein 22 isoform X1	13.4568	-5.53649	2.58574	-2.14116	0.0322609	0.975473
699861	BTN2A2	butyrophilin subfamily 2 member A2 isoform X2	12.1322	-5.54608	2.56116	-2.16546	0.0303525	0.975473
107000088	LOC107000088		9.15604	-5.54932	2.71564	-2.04346	0.0410066	0.975473
710155	SCD	acyl-CoA desaturase isoform X1	325.739	-5.55035	2.08914	-2.65676	0.00788944	0.975473
695984	RC3H2	roquin-2 isoform X3	15.33	-5.55794	2.79565	-1.98807	0.0468041	0.975473
106994967	LOC106994967	mpv17-like protein	8.93064	-5.56924	2.461	-2.263	0.0236357	0.975473
718026	CDS2	phosphatidate cytidylyltransferase 2 isoform X1	16.206	-5.57854	2.46956	-2.25892	0.0238884	0.975473
717969	MAMU-DPB	major histocompatibility complex, class II, DP beta	13.8302	-5.58894	2.76741	-2.01956	0.0434295	0.975473
706223	CMKLR1	chemokine-like receptor 1	11.0295	-5.59253	2.49993	-2.23707	0.0252818	0.975473
699170	BAG5	BAG family molecular chaperone regulator 5 isoform X2	14.0212	-5.60002	2.76302	-2.02677	0.0426856	0.975473
715297	NSF	vesicle-fusing ATPase isoform X1	22.231	-5.60225	2.45548	-2.28153	0.0225169	0.975473
708102	TNFAIP1	BTB/POZ domain-containing adapter for CUL3-mediated RhoA degradation protein 2	15.9507	-5.61012	2.65191	-2.1155	0.0343875	0.975473
720812	WWC3	protein WWC3 isoform X2	14.2281	-5.61105	2.48722	-2.25595	0.0240736	0.975473
698330	MERTK	tyrosine-protein kinase Mer	13.4542	-5.61124	2.46418	-2.27712	0.0227788	0.975473
708187	CALCRL	calcitonin gene-related peptide type 1 receptor isoform X2	14.3487	-5.62788	2.77769	-2.0261	0.0427542	0.975473
705160	NEO1	neogenin isoform X7	16.3683	-5.63835	2.56585	-2.19746	0.0279875	0.975473
716500	ARSA	arylsulfatase A	21.2891	-5.64699	2.42997	-2.32389	0.0201314	0.975473
697397	GMFG	glia maturation factor gamma isoform X4	12.0823	-5.64751	2.55785	-2.20791	0.0272503	0.975473
701320	MAPKAPK3	MAP kinase-activated protein kinase 3	17.1167	-5.64754	2.56698	-2.20007	0.0278018	0.975473
106992390	LOC106992390	cytochrome c	16.5165	-5.66169	2.39525	-2.36371	0.0180929	0.975473
693401	SDHAF2	succinate dehydrogenase assembly factor 2, mitochondrial isoform X1	14.578	-5.68701	2.42479	-2.34537	0.0190083	0.975473
696408	SNX12	sorting nexin-12	17.0352	-5.69553	2.57937	-2.20811	0.0272368	0.975473
720006	FCGR3	low affinity immunoglobulin gamma Fc region receptor III isoform X2	16.3299	-5.70366	2.33769	-2.43987	0.0146925	0.975473
696349	PDCL	phosducin-like protein	16.0846	-5.70432	2.52884	-2.2557	0.0240891	0.975473
721710	URAD	putative 2-oxo-4-hydroxy-4-carboxy-5-ureidoimidazoline decarboxylase isoform X1	18.4969	-5.70463	2.73716	-2.08415	0.037147	0.975473
719141	C1H1orf131	uncharacterized protein C1orf131 homolog isoform X2	19.629	-5.71319	2.56069	-2.23111	0.025674	0.975473
709210	C15H9orf64	UPF0553 protein C9orf64 homolog	11.0186	-5.72436	2.60063	-2.20114	0.0277258	0.975473
718626	LUZP1	leucine zipper protein 1 isoform X1	30.2204	-5.75892	2.45245	-2.34823	0.0188629	0.975473
714412	VKORC1	LOW QUALITY PROTEIN: vitamin K epoxide reductase complex subunit 1	39.5753	-5.77032	2.52235	-2.28768	0.0221564	0.975473
574399	TFCP2	alpha-globin transcription factor CP2 isoform X1	15.4423	-5.77452	2.61942	-2.2045	0.0274892	0.975473
713823	DHRS11	dehydrogenase/reductase SDR family member 11	16.1494	-5.77687	2.90509	-1.98854	0.0467523	0.975473
707443	KCTD10	BTB/POZ domain-containing adapter for CUL3-mediated RhoA degradation protein 3 isoform X1	17.6978	-5.77689	2.85181	-2.02569	0.0427962	0.975473
713361	UTP6	U3 small nucleolar RNA-associated protein 6 homolog isoform X1	14.8791	-5.77714	2.81643	-2.05123	0.040245	0.975473
709414	ANKMY2	ankyrin repeat and MYND domain-containing protein 2	15.3395	-5.78028	2.38006	-2.42863	0.0151561	0.975473
708654	MICU1	calcium uptake protein 1, mitochondrial isoform X3	21.0777	-5.78243	2.35732	-2.45297	0.0141681	0.975473
696601	UVRAG	UV radiation resistance-associated gene protein	13.5619	-5.80304	2.95295	-1.96517	0.0493947	0.975473
106996191	LOC106996191		15.6834	-5.81168	2.46506	-2.35762	0.0183925	0.975473
697957	ATP9B	probable phospholipid-transporting ATPase IIB isoform X10	20.9434	-5.82685	2.34065	-2.48941	0.0127954	0.975473
717919	ZNF316	zinc finger protein 316 isoform X1	22.9261	-5.83924	2.43551	-2.39755	0.0165053	0.975473
702988	C7H14orf1	probable ergosterol biosynthetic protein 28	17.391	-5.84611	2.77947	-2.10332	0.0354375	0.975473
712787	PTK2B	protein-tyrosine kinase 2-beta isoform X1	19.1233	-5.85435	2.6076	-2.24511	0.0247608	0.975473
699379	NAA30	N-alpha-acetyltransferase 30	15.6892	-5.86249	2.51931	-2.32702	0.019964	0.975473
708990	FBXW11	F-box/WD repeat-containing protein 11 isoform X5	21.1608	-5.87008	2.98217	-1.96839	0.049023	0.975473
695664	EXOC1	exocyst complex component 1 isoform X6	16.2539	-5.87041	2.53766	-2.31331	0.0207054	0.975473
708080	CTSS	cathepsin S	19.9141	-5.8818	2.40978	-2.44081	0.0146544	0.975473
709118	MTMR6	myotubularin-related protein 6	17.5972	-5.89616	2.50982	-2.34924	0.0188118	0.975473
700557	ELOVL1	elongation of very long chain fatty acids protein 1 isoform X1	22.6466	-5.90049	2.40897	-2.44938	0.0143102	0.975473
697357	TBC1D1	TBC1 domain family member 1 isoform X5	14.443	-5.91927	2.81768	-2.10076	0.0356622	0.975473
720291	FCER1G	high affinity immunoglobulin epsilon receptor subunit gamma precursor	17.979	-5.92444	2.49675	-2.37286	0.0176509	0.975473
710252	RBX1	E3 ubiquitin-protein ligase RBX1	18.4418	-5.92672	2.47106	-2.39845	0.0164645	0.975473
696037	LY6E	lymphocyte antigen 6E isoform X1	33.1199	-5.92847	2.56801	-2.30859	0.0209664	0.975473
708444	ROCK2	rho-associated protein kinase 2 isoform X5	20.1992	-5.92941	2.46771	-2.4028	0.01627	0.975473
706164	TMEM203	transmembrane protein 203	17.445	-5.94099	2.38304	-2.49303	0.0126658	0.975473
716131	HIGD1A	HIG1 domain family member 1A, mitochondrial	18.5484	-5.95885	2.56642	-2.32186	0.0202406	0.975473
722014	LOC722014	collagen alpha-1(V) chain-like	18.7416	-5.96645	2.42447	-2.46093	0.0138576	0.975473
711115	MAPK8	mitogen-activated protein kinase 8 isoform X1	20.9413	-5.98082	2.41841	-2.47304	0.0133969	0.975473
706322	CHCHD1	coiled-coil-helix-coiled-coil-helix domain-containing protein 1	16.8908	-5.99096	2.42909	-2.46634	0.0136503	0.975473
695933	HAT1	histone acetyltransferase type B catalytic subunit isoform X3	13.4183	-6.0336	2.98558	-2.02091	0.0432889	0.975473
703417	PLEKHA3	pleckstrin homology domain-containing family A member 3	17.061	-6.03962	2.36702	-2.55157	0.0107238	0.975473
712208	TMEM39A	transmembrane protein 39A isoform X2	19.5595	-6.05883	2.44229	-2.48079	0.013109	0.975473
712340	PNPLA3	patatin-like phospholipase domain-containing protein 3 isoform X2	14.6789	-6.06324	2.82167	-2.14881	0.0316492	0.975473
699626	TCF12	transcription factor 12 isoform X8	28.1764	-6.07645	2.32949	-2.6085	0.00909409	0.975473
715227	ZNF445	zinc finger protein 445	18.7799	-6.07754	2.6934	-2.25646	0.0240419	0.975473
694102	FAM35A	protein FAM35A isoform X2	19.1816	-6.10113	2.47434	-2.46576	0.0136723	0.975473
699755	MRPS28	28S ribosomal protein S28, mitochondrial isoform X1	23.9761	-6.10396	2.43951	-2.50213	0.0123449	0.975473
696788	LOC696788		12.4418	-6.11929	2.92686	-2.09073	0.0365519	0.975473
699444	NFASC	neurofascin isoform X22	37.2469	-6.1194	2.43535	-2.51274	0.0119798	0.975473
711922	HK1	hexokinase-1 isoform X1	15.1011	-6.11979	2.66604	-2.29546	0.0217066	0.975473
707062	RRM2B	LOW QUALITY PROTEIN: ribonucleoside-diphosphate reductase subunit M2 B	16.1858	-6.12621	2.98522	-2.05218	0.0401521	0.975473
106997572	LOC106997572	cytochrome P450 3A4-like	27.7048	-6.13268	2.59916	-2.35948	0.0183004	0.975473
703355	BMS1	ribosome biogenesis protein BMS1 homolog	16.1161	-6.14766	2.44542	-2.51395	0.0119388	0.975473
100424290	TBL1XR1	F-box-like/WD repeat-containing protein TBL1XR1 isoform X4	26.7418	-6.16733	2.54927	-2.41925	0.0155524	0.975473
695458	PDZD11	PDZ domain-containing protein 11 isoform X2	18.8371	-6.1795	2.39204	-2.58336	0.00978421	0.975473
708956	MEF2A	myocyte-specific enhancer factor 2A isoform X3	25.4809	-6.18184	2.40872	-2.56645	0.0102747	0.975473
706229	CARNMT1	carnosine N-methyltransferase	21.9439	-6.18833	2.35438	-2.62844	0.00857784	0.975473
100328983	AASDHPPT	L-aminoadipate-semialdehyde dehydrogenase-phosphopantetheinyl transferase	21.6432	-6.20075	2.68555	-2.30894	0.0209472	0.975473
694282	TM2D1	TM2 domain-containing protein 1	17.8783	-6.21402	2.85224	-2.17865	0.0293578	0.975473
704537	PRSS23	serine protease 23 isoform X1	22.038	-6.21997	2.88291	-2.15754	0.030964	0.975473
710417	PSMA4	proteasome subunit alpha type-4	36.6437	-6.22893	2.43832	-2.5546	0.0106311	0.975473
701311	TPP2	tripeptidyl-peptidase 2 isoform X1	23.0975	-6.23958	2.67309	-2.33422	0.0195843	0.975473
712458	EXOC4	exocyst complex component 4 isoform X2	18.6724	-6.25258	3.03479	-2.0603	0.0393699	0.975473
100428794	RUVBL2	ruvB-like 2	22.5422	-6.26397	2.4392	-2.56804	0.0102275	0.975473
697983	MGST2	microsomal glutathione S-transferase 2 precursor	40.7092	-6.27743	2.53171	-2.47952	0.0131561	0.975473
106999327	IFI44	interferon-induced protein 44 isoform X1	18.9096	-6.28988	2.81986	-2.23057	0.0257097	0.975473
694601	RBPJ	recombining binding protein suppressor of hairless isoform X4	22.3076	-6.30223	2.56825	-2.4539	0.0141315	0.975473
100429106	GNA12	guanine nucleotide-binding protein subunit alpha-12	22.9593	-6.30793	2.85795	-2.20715	0.0273036	0.975473
720019	LOC720019	60S ribosomal protein L12	18.7411	-6.31453	2.37675	-2.65679	0.00788893	0.975473
718524	NCOA1	nuclear receptor coactivator 1 isoform X3	23.2567	-6.32615	2.49247	-2.5381	0.0111456	0.975473
715446	CLIC1	chloride intracellular channel protein 1	26.6107	-6.34477	2.41426	-2.62804	0.00858778	0.975473
718769	ZKSCAN5	zinc finger protein with KRAB and SCAN domains 5 isoform X4	23.4058	-6.34811	2.32735	-2.72762	0.00637939	0.975473
699220	RBFA	putative ribosome-binding factor A, mitochondrial	25.9208	-6.3505	2.39855	-2.64764	0.0081056	0.975473
707825	PEG3	paternally-expressed gene 3 protein isoform X1	17.2706	-6.35059	2.3667	-2.68331	0.00728983	0.975473
715339	RASSF3	ras association domain-containing protein 3	16.151	-6.35601	2.74874	-2.31234	0.0207591	0.975473
694628	LOC694628	annexin A8	109.749	-6.39412	2.61144	-2.4485	0.0143452	0.975473
706480	LOC706480	nucleosome assembly protein 1-like 1	25.2735	-6.39894	2.33244	-2.74346	0.00607961	0.975473
574317	ATP2B4	plasma membrane calcium-transporting ATPase 4 isoform X3	23.7396	-6.41391	2.54521	-2.52	0.0117356	0.975473
713565	GIMAP6	GTPase IMAP family member 6	25.1746	-6.41465	2.36958	-2.70708	0.00678773	0.975473
694612	YTHDC2	probable ATP-dependent RNA helicase YTHDC2	21.424	-6.42581	3.02086	-2.12715	0.0334076	0.975473
709186	HPRT1	hypoxanthine-guanine phosphoribosyltransferase	23.2829	-6.4525	2.65553	-2.42984	0.0151056	0.975473
701706	DAAM1	disheveled-associated activator of morphogenesis 1	26.8292	-6.46452	2.47228	-2.6148	0.00892784	0.975473
714952	TGFBR1	TGF-beta receptor type-1 isoform X2	23.6339	-6.49631	2.48924	-2.60975	0.00906077	0.975473
696865	MVD	diphosphomevalonate decarboxylase	24.9004	-6.50298	2.3741	-2.73913	0.00616014	0.975473
703724	FTO	alpha-ketoglutarate-dependent dioxygenase FTO isoform X2	28.5325	-6.54339	2.58423	-2.53205	0.0113399	0.975473
701076	TSC22D1	TSC22 domain family protein 1 isoform X2	46.2169	-6.55483	2.43835	-2.68822	0.0071833	0.975473
710239	IREB2	iron-responsive element-binding protein 2 isoform X1	31.4277	-6.56913	2.58731	-2.53899	0.0111174	0.975473
707815	TMEM41B	transmembrane protein 41B isoform X1	26.5276	-6.63423	2.4397	-2.71928	0.00654241	0.975473
716796	MRPL49	39S ribosomal protein L49, mitochondrial	25.7113	-6.6674	2.50879	-2.65762	0.00786948	0.975473
698440	SEC23B	protein transport protein Sec23B	22.283	-6.67052	2.8916	-2.30686	0.0210625	0.975473
702066	TRAPPC11	trafficking protein particle complex subunit 11	24.4007	-6.69552	2.56359	-2.61177	0.00900744	0.975473
106998987	LOC106998987		35.7531	-6.70271	3.29069	-2.03687	0.0416628	0.975473
713375	GM2A	ganglioside GM2 activator	29.2147	-6.71398	2.51997	-2.66431	0.00771463	0.975473
712531	MANBA	beta-mannosidase isoform X1	29.3487	-6.79448	2.51828	-2.69806	0.00697447	0.975473
706751	EIF4E	eukaryotic translation initiation factor 4E	22.8507	-6.80535	2.99009	-2.27596	0.0228482	0.975473
713888	GCLM	glutamate--cysteine ligase regulatory subunit	41.0856	-6.83729	2.35248	-2.90642	0.00365596	0.975473
705479	HMGCR	3-hydroxy-3-methylglutaryl-Coenzyme A reductase isoform X2	25.4895	-6.97514	2.78051	-2.50858	0.0121217	0.975473
106997222	LOC106997222		111.415	-7.10229	2.43691	-2.91447	0.00356294	0.975473
701411	WLS	protein wntless homolog isoform X4	44.1759	-7.12331	2.39843	-2.96998	0.00297815	0.975473
701855	CYP2C18	cytochrome P450 2C18 precursor	58.2539	-7.13952	2.65019	-2.69396	0.00706081	0.975473
706748	HBS1L	HBS1-like protein isoform X2	37.0449	-7.15753	2.57507	-2.77955	0.00544343	0.975473
710784	KLF6	Krueppel-like factor 6	60.9911	-7.373	2.44091	-3.02059	0.00252282	0.975473
706661	HOGA1	4-hydroxy-2-oxoglutarate aldolase, mitochondrial isoform X1	61.2827	-7.39961	2.53056	-2.9241	0.00345454	0.975473
719807	ITLN1	intelectin-1	30.7493	-7.60531	2.92666	-2.59863	0.00935966	0.975473
696520	CYP4V2	cytochrome P450 4V2 isoform X1	60.596	-7.7775	2.45733	-3.16502	0.00155073	0.975473
703806	A1CF	APOBEC1 complementation factor isoform X1	82.6064	-8.26064	2.35603	-3.50616	0.000454618	0.975473
720642	LOC720642	complement factor H-like, partial	78.1762	-8.66526	3.91699	-2.21223	0.026951	0.975473
