# Supplementary material for: Transcriptome analysis in rhesus macaques infected with hepatitis E virus genotype 1/3 infections and genotype 1 re-infection
Source: PLoS One. 2020 Sep 2;15(9):e0237618. doi: 10.1371/journal.pone.0237618 (PMC7467224; doi:10.1371/journal.pone.0237618)
Supplement: S2 Table — (XLSX) [file pone.0237618.s002.xlsx]

## Sheet: Sheet1
S2 Table. Differently expressed genes in peak phase of HEV gt1 infection.
GeneID	Locus	Product	baseMean	log2FoldChange	lfcSE	stat	pvalue	padj
106994740	LOC106994740		201.566	10.1895	4.12917	2.4677	0.0135986	0.986194
100499503	LOC100499503	MTRNR2-like	173.653	7.99576	2.46873	3.23881	0.0012003	0.986194
712320	CCDC170	coiled-coil domain-containing protein 170	56.2027	7.48052	2.93851	2.54569	0.0109063	0.986194
710157	POU3F4	POU domain, class 3, transcription factor 4	16.6522	7.23542	2.34494	3.08555	0.00203176	0.986194
106992468	LOC106992468	HLA class I histocompatibility antigen, Cw-8 alpha chain-like, partial	13.4467	7.23541	2.8855	2.5075	0.0121587	0.986194
701301	LOC701301	glycine N-acyltransferase-like protein 1	11.4815	7.10988	2.92384	2.43169	0.0150286	0.986194
100499546	LOC100499546	MTRNR2-like	100.676	7.08497	2.41825	2.9298	0.00339184	0.986194
722677	CASZ1	zinc finger protein castor homolog 1 isoform X2	17.0885	7.04278	2.12097	3.32055	0.000898416	0.986194
100424400	KRT5	keratin, type II cytoskeletal 5	11.3248	6.65044	3.27457	2.03093	0.0422618	0.986194
106994041	KRT15	keratin, type I cytoskeletal 15	30.7527	6.3509	2.59673	2.44573	0.0144559	0.986194
718724	SBSN	suprabasin	5.51229	6.35088	3.20968	1.97867	0.0478536	0.986194
716681	CNN1	calponin-1	16.1841	6.23542	2.20237	2.83124	0.00463684	0.986194
710813	CORO1A	coronin-1A	7.35207	6.23542	2.35124	2.65197	0.00800247	0.986194
718709	DMKN	dermokine isoform X2	5.43128	6.10988	2.68612	2.27461	0.0229293	0.986194
106994115	LOC106994115		10.3603	6.08589	2.5105	2.42418	0.0153432	0.986194
722104	DNAH9	dynein heavy chain 9, axonemal isoform X4	14.4743	5.97239	2.15423	2.7724	0.00556442	0.986194
700141	ISG15	ubiquitin-like protein ISG15	8.83119	5.97239	2.18662	2.73134	0.0063078	0.986194
702317	CDC20	cell division cycle protein 20 homolog	9.53341	5.97238	2.51064	2.37883	0.0173677	0.986194
705838	CA12	carbonic anhydrase 12 isoform X1	6.24406	5.97238	2.63085	2.27014	0.0231993	0.986194
718467	FXYD5	FXYD domain-containing ion transport regulator 5 isoform X3	7.28186	5.97238	2.7062	2.20693	0.027319	0.986194
717754	NDE1	nuclear distribution protein nudE homolog 1 isoform X2	1868.85	5.88436	2.62257	2.24374	0.0248494	0.986194
698943	OASL	2\'-5\'-oligoadenylate synthase-like protein	13.0899	5.82038	2.1913	2.65613	0.00790434	0.986194
100424689	LOC100424689		5.90363	5.82038	2.44918	2.37646	0.0174797	0.986194
705322	BSPRY	B box and SPRY domain-containing protein isoform X2	9.10135	5.82038	2.64028	2.20446	0.0274922	0.986194
708074	LOC708074	60S ribosomal protein L29-like	7.76693	5.82038	2.67052	2.17949	0.029295	0.986194
106999962	LOC106999962		12.3106	5.82038	2.72001	2.13983	0.0323681	0.986194
703839	KLHL33	kelch-like protein 33	8.60498	5.82038	2.85314	2.03999	0.0413513	0.986194
106997883	LOC106997883		125.065	5.71582	2.73131	2.0927	0.0363757	0.986194
714970	CYR61	protein CYR61	26.0846	5.65046	2.03179	2.78102	0.0054188	0.986194
716036	GEMIN7	gem-associated protein 7	9.68795	5.65046	2.36263	2.3916	0.0167752	0.986194
710934	TRIM37	E3 ubiquitin-protein ligase TRIM37 isoform X6	7.28961	5.65046	2.37835	2.37579	0.0175115	0.986194
698376	ISG20	interferon-stimulated gene 20 kDa protein	7.5338	5.65046	2.39874	2.3556	0.0184931	0.986194
718946	BAHCC1	LOW QUALITY PROTEIN: BAH and coiled-coil domain-containing protein 1	5.8546	5.65045	2.59627	2.17637	0.0295274	0.986194
722022	BATF2	basic leucine zipper transcriptional factor ATF-like 2 isoform X2	5.89339	5.65045	2.73843	2.06339	0.0390756	0.986194
106994742	LOC106994742		4.66217	5.65045	2.84881	1.98344	0.0473181	0.986194
703293	PLCZ1	1-phosphatidylinositol 4,5-bisphosphate phosphodiesterase zeta-1 isoform X4	10.1947	5.62144	2.63614	2.13245	0.0329698	0.986194
719151	ETV7	LOW QUALITY PROTEIN: transcription factor ETV7	7.13229	5.45781	2.57496	2.11957	0.0340422	0.986194
696246	ADAP1	arf-GAP with dual PH domain-containing protein 1	14.9672	5.45781	2.43114	2.24496	0.0247709	0.986194
713998	NRM	nurim	5.96224	5.45781	2.77493	1.96683	0.0492033	0.986194
703300	DES	desmin	54.1945	5.35597	1.72542	3.10415	0.00190828	0.986194
694207	NCF1	neutrophil cytosol factor 1	12.8269	5.27722	2.12857	2.47923	0.0131667	0.986194
704578	SPINT1	kunitz-type protease inhibitor 1 isoform X3	19.2265	5.23542	2.18871	2.39201	0.0167562	0.986194
106998866	LOC106998866	uncharacterized protein LOC106998866	10.4232	5.23542	2.32691	2.24995	0.0244521	0.986194
702439	FAM13C	protein FAM13C isoform X3	7.083	5.23542	2.42375	2.16005	0.0307689	0.986194
106995805	LOC106995805	myc-associated zinc finger protein-like, partial	10.6331	5.23542	2.32211	2.25459	0.024159	0.986194
711504	GAL3ST4	galactose-3-O-sulfotransferase 4	10.2984	5.23542	2.52108	2.07666	0.0378328	0.986194
716548	CHST13	carbohydrate sulfotransferase 13	15.647	5.23542	2.18577	2.39523	0.0166097	0.986194
715230	WFDC1	WAP four-disulfide core domain protein 1 isoform X1	6.09448	5.23542	2.48624	2.10576	0.0352252	0.986194
710701	PODXL2	podocalyxin-like protein 2	6.82174	5.23542	2.60693	2.00827	0.0446149	0.986194
107000368	LOC107000368		8.98859	5.23542	2.64871	1.97659	0.048088	0.986194
710894	CFAP44	cilia- and flagella-associated protein 44 isoform X3	32.0806	5.17714	2.16575	2.39046	0.0168272	0.986194
702821	PCED1B	PC-esterase domain-containing protein 1B	9.77264	5.09066	2.33322	2.18181	0.0291234	0.986194
718889	FANCE	Fanconi anemia group E protein isoform X6	7.9225	4.97239	2.20993	2.25002	0.0244474	0.986194
697273	LGALSL	galectin-related protein	6.827	4.97239	2.31662	2.1464	0.0318413	0.986194
718178	B3GALT4	beta-1,3-galactosyltransferase 4	6.02106	4.97239	2.51015	1.98091	0.0476009	0.986194
710747	CRYAB	alpha-crystallin B chain	22.1455	4.92373	2.15356	2.28632	0.0222356	0.986194
719465	LOC719465	translation initiation factor IF-2-like	6.01023	4.88433	2.3337	2.09296	0.0363531	0.986194
722184	DNMT3L	DNA (cytosine-5)-methyltransferase 3-like isoform X3	12.3633	4.85232	1.86145	2.60674	0.00914096	0.986194
713150	LOC713150	aldo-keto reductase family 1 member B10-like isoform X1	11.2922	4.68428	2.27393	2.05999	0.0393993	0.986194
717664	LOC717664		15.6241	4.66551	2.26256	2.06205	0.0392033	0.986194
701926	TMEM204	transmembrane protein 204 precursor	12.7294	4.65046	2.2061	2.108	0.0350308	0.986194
705848	TRMT12	tRNA wybutosine-synthesizing protein 2 homolog	11.9962	4.65046	2.1504	2.16261	0.0305714	0.986194
699838	APBA1	amyloid beta A4 precursor protein-binding family A member 1 isoform X2	8.69155	4.65046	2.19711	2.11663	0.0342916	0.986194
712969	RHOD	rho-related GTP-binding protein RhoD isoform X2	9.27308	4.65046	2.34615	1.98216	0.0474608	0.986194
715291	GSTO2	glutathione S-transferase omega-2 isoform X2	15.7546	4.60609	2.1043	2.18889	0.0286045	0.986194
715505	CTSW	cathepsin W	15.4426	4.60092	1.82968	2.51461	0.0119165	0.986194
714806	OPA3	optic atrophy 3 protein	10.3143	4.54724	2.31372	1.96534	0.0493755	0.986194
106999211	LOC106999211		13.5305	4.54431	2.10339	2.16047	0.0307363	0.986194
710514	MAP1A	microtubule-associated protein 1A isoform X2	8.96578	4.54352	2.0526	2.21355	0.0268598	0.986194
715826	GFPT2	glutamine--fructose-6-phosphate aminotransferase	14.3949	4.37829	1.89558	2.30973	0.020903	0.986194
695526	SSTR2	somatostatin receptor type 2	13.6841	4.26051	1.92095	2.21792	0.0265604	0.986194
702560	PHYHIPL	phytanoyl-CoA hydroxylase-interacting protein-like isoform X1	32.1319	4.24041	2.09561	2.02347	0.0430249	0.986194
106996937	CLEC3B	tetranectin isoform X2	11.3822	4.22205	2.09413	2.01614	0.0437857	0.986194
708107	ADAMTS10	A disintegrin and metalloproteinase with thrombospondin motifs 10 isoform X1	8.417	4.2216	2.06587	2.0435	0.041003	0.986194
699946	TMEM80	LOW QUALITY PROTEIN: transmembrane protein 80	31.3608	4.1945	1.60782	2.60881	0.00908582	0.986194
713882	MYH11	myosin-11 isoform X3	226.335	4.18695	0.939897	4.45469	8.40161e-06	0.217955
703534	CTSD	cathepsin D precursor	5150.52	4.15505	1.47072	2.82519	0.0047253	0.986194
708602	CMPK2	UMP-CMP kinase 2, mitochondrial	37.1659	4.11416	2.01136	2.04546	0.0408096	0.986194
100430901	DEXI	dexamethasone-induced protein	50.1562	4.022	1.33524	3.0122	0.00259359	0.986194
715175	DTX3	probable E3 ubiquitin-protein ligase DTX3 isoform X2	19.4724	3.89074	1.72733	2.25246	0.0242932	0.986194
696812	LOC696812		42.3758	3.87764	1.38951	2.79066	0.00526012	0.986194
698847	HSBP1L1	heat shock factor-binding protein 1-like protein 1	17.0467	3.8455	1.93297	1.98943	0.0466543	0.986194
706528	LOC706528	aldo-keto reductase family 1 member B10 isoform X1	18.3211	3.77413	1.82308	2.07019	0.0384344	0.986194
698760	ZC2HC1A	zinc finger C2HC domain-containing protein 1A isoform X1	10.4685	3.74296	1.87074	2.00079	0.0454146	0.986194
706293	LOC706293	aldo-keto reductase family 1 member B10-like isoform X1	19.3618	3.66812	1.83323	2.0009	0.0454032	0.986194
716259	NARF	nuclear prelamin A recognition factor isoform X3	31.5758	3.59688	1.65665	2.17118	0.0299174	0.986194
697128	WDR72	WD repeat-containing protein 72 isoform X1	90.9589	3.52774	1.27901	2.75819	0.00581228	0.986194
100426136	EBF4	transcription factor COE4 isoform X1	22.2987	3.51478	1.4923	2.35528	0.0185085	0.986194
697567	PCSK7	proprotein convertase subtilisin/kexin type 7 isoform X2	102.764	3.49839	1.68571	2.07533	0.0379563	0.986194
693614	SLC25A38	solute carrier family 25 member 38 isoform X2	313.183	3.402	1.56032	2.18032	0.0292338	0.986194
699705	GSN	gelsolin isoform X3	37.7674	3.34439	1.58911	2.10457	0.0353289	0.986194
701073	SLC2A8	solute carrier family 2, facilitated glucose transporter member 8 isoform X1	93.7147	3.32255	1.06044	3.13318	0.00172924	0.986194
708820	GTPBP8	GTP-binding protein 8 isoform X1	20.1366	3.26381	1.66161	1.96424	0.0495023	0.986194
706007	CABLES1	CDK5 and ABL1 enzyme substrate 1 isoform X1	62.5543	3.24889	1.48794	2.18348	0.0290005	0.986194
699318	ZCRB1	zinc finger CCHC-type and RNA-binding motif-containing protein 1	54.3256	3.19609	1.53298	2.08489	0.0370796	0.986194
700977	MT1E	metallothionein-1E	67.9646	3.1689	1.40268	2.25917	0.0238728	0.986194
715138	TMPRSS2	transmembrane protease serine 2	162.665	3.12961	1.0489	2.9837	0.00284785	0.986194
106997222	LOC106997222		111.415	3.12797	1.33585	2.34155	0.0192037	0.986194
715423	KLHL36	kelch-like protein 36	19.4107	3.11514	1.39409	2.23453	0.0254484	0.986194
709905	MT1X	metallothionein-1X	95.5519	3.11483	1.35514	2.29853	0.0215315	0.986194
100430257	TONSL	tonsoku-like protein	15.6993	3.06731	1.50939	2.03215	0.0421384	0.986194
704152	COMTD1	catechol O-methyltransferase domain-containing protein 1	48.514	3.06403	1.4069	2.17786	0.0294165	0.986194
574336	CXCL9	C-X-C motif chemokine 9 isoform X1	28.1756	3.06389	1.38813	2.20721	0.0272995	0.986194
700719	MT2A	metallothionein-2	181.599	3.04376	1.13134	2.6904	0.00713654	0.986194
699578	IRF7	interferon regulatory factor 7	22.6941	3.03091	1.50555	2.01315	0.0440987	0.986194
708938	MAPK3	LOW QUALITY PROTEIN: mitogen-activated protein kinase 3	85.701	2.9891	1.3662	2.18789	0.0286777	0.986194
720666	ADM2	ADM2 isoform X1	16.0706	2.96135	1.51028	1.9608	0.0499022	0.986194
706216	LOC706216	zinc finger X-linked protein ZXDB	46.9935	2.95545	1.18062	2.50331	0.0123038	0.986194
693395	PTRHD1	putative peptidyl-tRNA hydrolase PTRHD1	15.7523	2.937	1.47025	1.99762	0.0457582	0.986194
716066	GAS6	growth arrest-specific protein 6	177.401	2.66285	1.2271	2.17004	0.0300036	0.986194
703294	TARBP2	RISC-loading complex subunit TARBP2 isoform X2	23.8152	2.62233	1.32237	1.98305	0.047362	0.986194
715180	TNK1	non-receptor tyrosine-protein kinase TNK1 isoform X1	43.5692	2.61191	1.23858	2.1088	0.0349621	0.986194
701594	FBXL6	F-box/LRR-repeat protein 6	27.6333	2.6012	1.30081	1.99968	0.045535	0.986194
707134	SCN1B	sodium channel subunit beta-1 isoform X1	35.6108	2.56065	1.3023	1.96625	0.04927	0.986194
706900	LMOD1	leiomodin-1	42.189	2.5068	1.16634	2.14929	0.0316118	0.986194
715186	MX1	interferon-induced GTP-binding protein Mx1 isoform X1	82.3831	2.50262	1.20365	2.07919	0.0375996	0.986194
710959	TMSB4X	thymosin beta-4 isoform X1	137.244	2.45144	1.09771	2.23323	0.025534	0.986194
695667	RPL37	60S ribosomal protein L37	118.171	2.44283	1.01858	2.39828	0.0164725	0.986194
694538	LOC694538	guanylate-binding protein 1	57.7789	2.42667	0.999802	2.42715	0.0152178	0.986194
713587	BIN1	myc box-dependent-interacting protein 1 isoform X4	33.0108	2.34508	1.19079	1.96934	0.0489137	0.986194
716339	IFI6	interferon alpha-inducible protein 6 isoform X1	143.568	2.31868	1.08396	2.13908	0.0324291	0.986194
699034	VGLL4	transcription cofactor vestigial-like protein 4 isoform X2	72.9122	2.21723	1.11036	1.99686	0.0458405	0.986194
716950	IKZF5	zinc finger protein Pegasus isoform X1	65.9415	2.04592	0.957869	2.13591	0.032687	0.986194
708377	PARK7	protein deglycase DJ-1 isoform X2	99.4252	-2.03978	1.0374	-1.96624	0.0492709	0.986194
714942	TMEM59	transmembrane protein 59 precursor	258.804	-2.14319	1.00537	-2.13175	0.0330276	0.986194
703644	SUMO1	small ubiquitin-related modifier 1	94.6497	-2.14976	1.00954	-2.12945	0.033217	0.986194
710986	IL13RA1	interleukin-13 receptor subunit alpha-1	322.644	-2.16546	1.07861	-2.00763	0.0446822	0.986194
716090	LOC716090		128.148	-2.17066	1.04159	-2.08399	0.0371615	0.986194
695342	DPYS	dihydropyrimidinase isoform X6	407.269	-2.17923	1.04663	-2.08213	0.0373302	0.986194
100429862	HNRNPA3	heterogeneous nuclear ribonucleoprotein A3 isoform X1	135.878	-2.19163	1.04975	-2.08777	0.0368188	0.986194
711724	PSMD1	26S proteasome non-ATPase regulatory subunit 1	75.3496	-2.19935	0.971388	-2.26413	0.0235663	0.986194
106994657	LOC106994657	phylloquinone omega-hydroxylase CYP4F2-like	96.9513	-2.20667	1.08228	-2.03892	0.0414582	0.986194
719067	CDV3	protein CDV3 homolog isoform X2	73.6755	-2.21073	1.10949	-1.99257	0.046309	0.986194
699325	OSBP	oxysterol-binding protein 1	100.681	-2.221	1.11639	-1.98945	0.0466517	0.986194
706083	HINT1	histidine triad nucleotide-binding protein 1	180.644	-2.22121	0.90338	-2.45877	0.0139412	0.986194
722086	LOC722086	cytochrome P450 2A13 isoform X2	298.609	-2.25251	0.980402	-2.29753	0.0215885	0.986194
704695	F5	coagulation factor V	432.972	-2.2653	1.11013	-2.04057	0.0412934	0.986194
100425423	HSPE1	10 kDa heat shock protein, mitochondrial	152.528	-2.26578	0.934814	-2.42377	0.0153601	0.986194
710903	FGL1	fibrinogen-like protein 1	781.682	-2.27165	1.14369	-1.98625	0.0470059	0.986194
716970	AMDHD1	probable imidazolonepropionase	162.408	-2.30727	1.02662	-2.24744	0.0246117	0.986194
701846	SERPINA4	kallistatin	391.66	-2.31415	1.06517	-2.17256	0.0298137	0.986194
693818	SSR1	translocon-associated protein subunit alpha isoform X3	124.23	-2.32577	1.0341	-2.24906	0.0245085	0.986194
709787	SEC61A1	protein transport protein Sec61 subunit alpha isoform 1	171.687	-2.34343	1.17198	-1.99955	0.0455489	0.986194
694871	ACSL1	long-chain-fatty-acid--CoA ligase 1 isoform X2	1506.54	-2.35636	1.11388	-2.11544	0.0343923	0.986194
696880	ETNPPL	ethanolamine-phosphate phospho-lyase	138.225	-2.38228	0.916254	-2.60002	0.0093218	0.986194
696998	LOC696998		42.9522	-2.38416	1.13722	-2.09647	0.0360401	0.986194
707424	IDO2	indoleamine 2,3-dioxygenase 2 isoform X3	166.939	-2.39968	1.22423	-1.96014	0.0499789	0.986194
100428682	PPP3R1	calcineurin subunit B type 1	76.3671	-2.40419	1.07365	-2.23927	0.0251382	0.986194
715060	RBP5	retinol-binding protein 5	276.621	-2.40778	0.91544	-2.63019	0.00853376	0.986194
695174	PECR	peroxisomal trans-2-enoyl-CoA reductase isoform X2	346.409	-2.4086	1.06505	-2.2615	0.0237283	0.986194
699383	RAB2A	ras-related protein Rab-2A	99.7996	-2.40894	1.03481	-2.3279	0.0199172	0.986194
711980	POMP	proteasome maturation protein	70.6308	-2.41791	1.08466	-2.22919	0.0258015	0.986194
701749	LOC701749	protein FAM149A isoform X6	42.7019	-2.44299	1.138	-2.14674	0.031814	0.986194
712164	TRPC4AP	short transient receptor potential channel 4-associated protein isoform X2	61.664	-2.47395	1.26084	-1.96215	0.0497455	0.986194
706827	SC5D	lathosterol oxidase	382.671	-2.48046	1.04065	-2.38357	0.0171458	0.986194
711638	IL1R2	interleukin-1 receptor type 2 isoform X1	141.42	-2.48837	0.964451	-2.58009	0.00987735	0.986194
709188	ABCD3	ATP-binding cassette sub-family D member 3 isoform X4	71.3505	-2.49669	1.18416	-2.10841	0.0349957	0.986194
703193	HSPA5	78 kDa glucose-regulated protein precursor	687	-2.49697	1.20474	-2.07262	0.0382072	0.986194
697755	NRP1	neuropilin-1 isoform X4	53.2752	-2.51399	1.18558	-2.12047	0.0339663	0.986194
693970	OAT	ornithine aminotransferase, mitochondrial isoform X1	543.382	-2.52758	1.18507	-2.13285	0.0329369	0.986194
709528	LPA	apolipoprotein(a) isoform X4	323.82	-2.53126	1.16051	-2.18117	0.029171	0.986194
106995371	HCFC1	host cell factor 1 isoform X6	39.8794	-2.54099	1.28333	-1.97999	0.0477046	0.986194
713856	SEC22B	vesicle-trafficking protein SEC22b precursor	40.351	-2.54175	1.25581	-2.02399	0.0429716	0.986194
713699	SQRDL	sulfide:quinone oxidoreductase, mitochondrial isoform X1	51.2837	-2.58112	1.29063	-1.9999	0.0455111	0.986194
714363	BHMT	betaine--homocysteine S-methyltransferase 1	1989.47	-2.5813	0.823781	-3.13348	0.00172748	0.986194
701519	LOC701519	threonine--tRNA ligase, cytoplasmic isoform X2	45.8925	-2.58534	1.17844	-2.19387	0.0282449	0.986194
699701	THRSP	thyroid hormone-inducible hepatic protein	97.8532	-2.63389	1.29907	-2.02753	0.0426086	0.986194
695195	CNDP1	beta-Ala-His dipeptidase isoform X1	59.799	-2.63524	1.20911	-2.17949	0.0292952	0.986194
701193	EHHADH	peroxisomal bifunctional enzyme isoform X1	392.6	-2.63948	0.912169	-2.89363	0.00380819	0.986194
709800	TIMM44	mitochondrial import inner membrane translocase subunit TIM44	39.3842	-2.64417	1.23752	-2.13666	0.0326254	0.986194
712790	ACE2	angiotensin-converting enzyme 2 precursor	58.7315	-2.6557	1.30333	-2.03763	0.041587	0.986194
703317	CPB2	carboxypeptidase B2	625.847	-2.67692	1.26286	-2.11973	0.034029	0.986194
722074	LOC722074	protein SCO1 homolog, mitochondrial	35.6056	-2.688	1.30869	-2.05396	0.0399799	0.986194
693357	LOC693357	collagen alpha-4(VI) chain-like	112.199	-2.69424	1.20772	-2.23084	0.0256914	0.986194
706325	PGK1	phosphoglycerate kinase 1	119.172	-2.69589	1.30708	-2.06253	0.0391572	0.986194
717197	ENTPD4	ectonucleoside triphosphate diphosphohydrolase 4 isoform X5	41.4508	-2.72216	1.33602	-2.03752	0.0415977	0.986194
716352	MRAS	ras-related protein M-Ras isoform X2	32.4383	-2.7334	1.38204	-1.9778	0.0479508	0.986194
708917	ACMSD	2-amino-3-carboxymuconate-6-semialdehyde decarboxylase isoform X3	68.0091	-2.74699	1.33406	-2.05912	0.039483	0.986194
711109	SEC24A	protein transport protein Sec24A isoform X2	69.2621	-2.75705	1.37153	-2.01019	0.0444106	0.986194
704090	SF3B6	splicing factor 3B subunit 6	34.8324	-2.75885	1.27099	-2.17064	0.0299586	0.986194
706002	RNF141	RING finger protein 141	32.8444	-2.76486	1.38313	-1.99899	0.0456095	0.986194
703806	A1CF	APOBEC1 complementation factor isoform X1	82.6064	-2.76737	1.27258	-2.1746	0.0296597	0.986194
719263	INADL	inaD-like protein isoform X2	122.808	-2.76841	1.09033	-2.53906	0.011115	0.986194
694823	RANBP2	E3 SUMO-protein ligase RanBP2 isoform X1	69.9571	-2.79848	1.05948	-2.64137	0.00825716	0.986194
106996360	LOC106996360	cytochrome P450 2C18-like	241.204	-2.79973	1.17843	-2.37581	0.0175105	0.986194
106994970	RPS15A	40S ribosomal protein S15a	42.2965	-2.80665	1.37545	-2.04053	0.0412978	0.986194
696372	RELN	reelin isoform X2	55.5764	-2.84846	1.43431	-1.98595	0.0470387	0.986194
715782	MAPK9	mitogen-activated protein kinase 9 isoform X7	38.3375	-2.85128	1.33294	-2.13909	0.0324282	0.986194
699672	EBNA1BP2	LOW QUALITY PROTEIN: probable rRNA-processing protein EBP2	127.025	-2.86133	1.30415	-2.19403	0.0282333	0.986194
700892	IDS	iduronate 2-sulfatase isoform X2	64.4974	-2.86898	1.45848	-1.9671	0.0491719	0.986194
722072	ERRFI1	ERBB receptor feedback inhibitor 1	231.788	-2.87429	1.0974	-2.61917	0.0088143	0.986194
706308	HERC1	probable E3 ubiquitin-protein ligase HERC1 isoform X6	64.1163	-2.88677	1.21252	-2.3808	0.0172752	0.986194
712036	VCAM1	vascular cell adhesion protein 1	43.6763	-2.89904	1.30977	-2.21339	0.0268707	0.986194
701290	CSAD	cysteine sulfinic acid decarboxylase isoform X3	183.014	-2.90427	1.24827	-2.32663	0.0199848	0.986194
693850	GPRASP1	G-protein coupled receptor-associated sorting protein 1	72.2493	-2.93681	1.31075	-2.24056	0.0250545	0.986194
703005	LEPROT	leptin receptor gene-related protein isoform X1	37.6192	-2.95766	1.4748	-2.00546	0.0449137	0.986194
694502	SMAP2	stromal membrane-associated protein 2	47.9321	-2.96037	1.46429	-2.02171	0.0432065	0.986194
702128	DEGS1	sphingolipid delta(4)-desaturase DES1	46.2494	-2.99114	1.31173	-2.28031	0.0225895	0.986194
706050	ACSL3	long-chain-fatty-acid--CoA ligase 3	109.393	-3.01253	1.218	-2.47335	0.0133855	0.986194
721829	ANKRD24	ankyrin repeat domain-containing protein 24 isoform X10	24.4251	-3.01356	1.49608	-2.01431	0.0439775	0.986194
712963	HAL	histidine ammonia-lyase isoform X1	45.8987	-3.02146	1.35704	-2.22651	0.02598	0.986194
707715	HYOU1	hypoxia up-regulated protein 1 isoform X2	183.577	-3.03223	1.49223	-2.032	0.0421532	0.986194
696962	RAB1A	ras-related protein Rab-1A	74.4722	-3.07655	1.29866	-2.36902	0.0178354	0.986194
694645	KCMF1	E3 ubiquitin-protein ligase KCMF1	32.4238	-3.07851	1.45234	-2.11969	0.0340322	0.986194
715645	INTS3	integrator complex subunit 3 isoform X1	44.0255	-3.08007	1.30957	-2.35197	0.0186742	0.986194
713348	UBE4B	ubiquitin conjugation factor E4 B isoform X2	43.5828	-3.09186	1.46785	-2.10638	0.0351711	0.986194
100429385	ZNF622	zinc finger protein 622	26.1132	-3.10983	1.49547	-2.07949	0.0375722	0.986194
703898	NUDT12	peroxisomal NADH pyrophosphatase NUDT12 isoform X2	84.0846	-3.11285	1.10615	-2.81414	0.00489079	0.986194
705179	KYNU	kynureninase	46.9211	-3.13247	1.36079	-2.30195	0.0213379	0.986194
100329142	CPNE1	copine-1	43.3983	-3.13263	1.54105	-2.03279	0.0420739	0.986194
106993172	PEX19	peroxisomal biogenesis factor 19 isoform X2	61.8814	-3.13491	1.3885	-2.25777	0.02396	0.986194
694209	FAM3C	protein FAM3C isoform X1	23.5902	-3.14231	1.56296	-2.01049	0.0443798	0.986194
695879	XYLB	xylulose kinase isoform X2	191.419	-3.17195	1.06648	-2.97421	0.00293741	0.986194
715618	ADGRA3	adhesion G protein-coupled receptor A3	25.3081	-3.19474	1.61127	-1.98275	0.0473954	0.986194
106997570	ATP5J2	ATP synthase subunit f, mitochondrial	60.0022	-3.1992	1.40139	-2.28289	0.022437	0.986194
697618	PNMA1	paraneoplastic antigen Ma1	39.9772	-3.20613	1.59322	-2.01237	0.0441814	0.986194
706731	PVRL3	nectin-3 isoform X4	27.7592	-3.21	1.5069	-2.1302	0.0331555	0.986194
574283	LDLR	low-density lipoprotein receptor isoform X1	85.1837	-3.30231	1.52113	-2.17095	0.0299348	0.986194
574137	PPIF	peptidyl-prolyl cis-trans isomerase F, mitochondrial	66.0909	-3.3097	1.41674	-2.33614	0.0194838	0.986194
720116	UAP1	UDP-N-acetylhexosamine pyrophosphorylase isoform X1	58.1521	-3.31596	1.66893	-1.98688	0.0469354	0.986194
695571	HERC4	probable E3 ubiquitin-protein ligase HERC4 isoform X6	64.3246	-3.31755	1.3596	-2.4401	0.0146833	0.986194
723043	PDCD6	programmed cell death protein 6	26.2956	-3.35295	1.52349	-2.20083	0.0277481	0.986194
703342	ATP6V0E1	V-type proton ATPase subunit e 1	98.8372	-3.37376	1.33874	-2.5201	0.0117322	0.986194
697633	CASP7	caspase-7	29.85	-3.38632	1.65346	-2.04802	0.0405581	0.986194
697099	YES1	tyrosine-protein kinase Yes isoform X2	63.5279	-3.41115	1.32385	-2.57669	0.00997516	0.986194
697740	ZNF770	zinc finger protein 770 isoform X1	36.6901	-3.42257	1.67596	-2.04215	0.0411365	0.986194
699881	NPC2	epididymal secretory protein E1 precursor	43.0439	-3.4445	1.54678	-2.22688	0.0259553	0.986194
713798	NOTCH2	neurogenic locus notch homolog protein 2 isoform X2	84.1597	-3.44607	1.59374	-2.16226	0.0305984	0.986194
712286	PPP1R11	protein phosphatase 1 regulatory subunit 11 isoform X2	40.7569	-3.45363	1.71212	-2.01716	0.043679	0.986194
695903	ARRDC3	arrestin domain-containing protein 3	93.7065	-3.47245	1.16985	-2.96829	0.00299463	0.986194
704790	KLHL2	kelch-like protein 2 isoform X2	57.2669	-3.48361	1.505	-2.31469	0.02063	0.986194
697329	EDNRB	endothelin B receptor isoform X2	28.9805	-3.48834	1.75277	-1.99019	0.0465703	0.986194
706819	YIPF4	protein YIPF4	29.1455	-3.51394	1.52984	-2.29693	0.0216227	0.986194
698726	PDK4	pyruvate dehydrogenase kinase, isozyme 4	97.1198	-3.5435	1.53327	-2.31108	0.0208286	0.986194
701010	MRC1	macrophage mannose receptor 1 precursor	38.7156	-3.58812	1.63209	-2.19848	0.0279152	0.986194
695802	ATP11C	phospholipid-transporting ATPase IG isoform X2	52.3859	-3.60404	1.63627	-2.2026	0.0276231	0.986194
695618	NR1H4	bile acid receptor isoform X2	69.7963	-3.61167	1.26759	-2.84924	0.00438239	0.986194
707645	MVK	mevalonate kinase isoform X1	40.5945	-3.67047	1.47979	-2.48039	0.0131237	0.986194
713773	LARP4	la-related protein 4 isoform X7	35.3196	-3.68497	1.8365	-2.00651	0.0448015	0.986194
698875	WWC1	protein KIBRA isoform X5	26.5666	-3.79275	1.86308	-2.03575	0.0417759	0.986194
702067	LOC702067	uncharacterized protein LOC702067	65.4731	-3.81603	1.76867	-2.15757	0.0309615	0.986194
709167	ARL4D	ADP-ribosylation factor-like protein 4D	33.4302	-3.83392	1.65032	-2.32313	0.020172	0.986194
100430318	SHANK3	LOW QUALITY PROTEIN: SH3 and multiple ankyrin repeat domains protein 3	26.1201	-3.83715	1.89947	-2.02012	0.0433713	0.986194
694309	LDHA	L-lactate dehydrogenase A chain isoform X1	152.358	-3.85596	1.37582	-2.80267	0.00506817	0.986194
106997091	LOC106997091		47.7521	-3.90434	1.80954	-2.15764	0.0309558	0.986194
711867	FAT4	protocadherin Fat 4 isoform X1	37.9579	-3.93985	1.86501	-2.11251	0.0346429	0.986194
100427773	SRSF10	serine/arginine-rich splicing factor 10 isoform X1	41.7013	-3.96684	1.37717	-2.88042	0.00397151	0.986194
699411	MYO7A	unconventional myosin-VIIa isoform X4	19.2966	-4.05131	1.88907	-2.14461	0.0319842	0.986194
106996679	LOC106996679	MICOS complex subunit MIC10	20.932	-4.08429	1.92984	-2.11639	0.0343115	0.986194
699906	UBE2Z	ubiquitin-conjugating enzyme E2 Z	41.1398	-4.11247	1.7257	-2.38307	0.0171689	0.986194
706353	GFRA1	GDNF family receptor alpha-1 isoform X3	41.1636	-4.17078	1.91696	-2.17573	0.0295757	0.986194
710464	NEK7	serine/threonine-protein kinase Nek7	34.209	-4.18342	1.98288	-2.10977	0.034878	0.986194
707695	LOC707695		153.954	-4.2985	1.5615	-2.75281	0.00590865	0.986194
701140	UBAP1	ubiquitin-associated protein 1	32.7975	-4.29939	1.79572	-2.39424	0.0166547	0.986194
106992980	LOC106992980		126.534	-4.2994	1.41705	-3.03406	0.00241288	0.986194
699635	KIAA1429	protein virilizer homolog	27.5662	-4.39983	2.00311	-2.1965	0.0280563	0.986194
704248	PRRC1	protein PRRC1	25.3318	-4.4445	2.09576	-2.12072	0.0339457	0.986194
694628	LOC694628	annexin A8	109.749	-4.51345	2.29318	-1.96821	0.0490442	0.986194
705262	PWP1	periodic tryptophan protein 1 homolog	37.0755	-4.52274	1.87258	-2.41525	0.0157244	0.986194
698687	NECAP2	adaptin ear-binding coat-associated protein 2 isoform X3	29.93	-4.57176	1.97758	-2.3118	0.0207887	0.986194
717467	UNC93A	protein unc-93 homolog A	63.2606	-4.6836	2.06171	-2.2717	0.0231045	0.986194
709761	CDK8	cyclin-dependent kinase 8 isoform X3	14.6672	-4.83629	2.39085	-2.02284	0.04309	0.986194
707992	CAAP1	caspase activity and apoptosis inhibitor 1 isoform X1	13.4534	-4.83659	2.40586	-2.01033	0.0443961	0.986194
702050	LCMT1	leucine carboxyl methyltransferase 1	10.4911	-4.8376	2.46793	-1.96018	0.0499743	0.986194
705153	HIVEP1	zinc finger protein 40 isoform X1	19.7818	-4.85136	2.41873	-2.00575	0.0448833	0.986194
106998201	LOC106998201		11.6888	-4.9163	2.50632	-1.96156	0.0498135	0.986194
699244	LIAS	lipoyl synthase, mitochondrial	18.8238	-4.91697	2.42707	-2.02589	0.0427763	0.986194
702671	APTX	aprataxin isoform X5	12.4765	-4.93094	2.44344	-2.01803	0.0435883	0.986194
712192	NCMAP	noncompact myelin-associated protein	16.8653	-4.95804	2.3983	-2.06732	0.0387042	0.986194
719124	INTS5	integrator complex subunit 5	18.8059	-4.95857	2.42265	-2.04676	0.0406817	0.986194
720396	LOC720396		18.5037	-4.989	2.53693	-1.96655	0.0492347	0.986194
700966	TMCO3	transmembrane and coiled-coil domain-containing protein 3 isoform X1	13.8501	-5.00491	2.44166	-2.0498	0.0403837	0.986194
699380	ABCD4	ATP-binding cassette sub-family D member 4 isoform X9	54.6681	-5.03023	1.99106	-2.52641	0.0115235	0.986194
712257	CTNNBIP1	beta-catenin-interacting protein 1 isoform X2	13.3019	-5.03158	2.47927	-2.02946	0.042411	0.986194
708329	ERO1A	ERO1-like protein alpha precursor	10.9071	-5.03164	2.46146	-2.04417	0.040937	0.986194
106992941	LOC106992941		12.2348	-5.04521	2.48702	-2.02862	0.0424974	0.986194
698384	CUL2	cullin-2 isoform X3	13.1699	-5.05769	2.40199	-2.10563	0.0352368	0.986194
716483	ERAL1	GTPase Era, mitochondrial	15.5172	-5.05786	2.41339	-2.09575	0.0361043	0.986194
713324	EPB41L4B	LOW QUALITY PROTEIN: band 4.1-like protein 4B	49.8541	-5.06182	1.85675	-2.72618	0.00640729	0.986194
714562	STAMBP	STAM-binding protein isoform X1	12.7657	-5.08492	2.45592	-2.07048	0.0384075	0.986194
716263	CEP70	centrosomal protein of 70 kDa isoform X1	13.2568	-5.08543	2.51786	-2.01974	0.0434104	0.986194
699870	NIM1K	serine/threonine-protein kinase NIM1	8.19658	-5.09774	2.59005	-1.9682	0.0490451	0.986194
716467	DBR1	lariat debranching enzyme	9.66563	-5.12534	2.50926	-2.04257	0.0410952	0.986194
704663	KDM1B	lysine-specific histone demethylase 1B	12.0995	-5.12615	2.38785	-2.14676	0.0318125	0.986194
706132	KIF7	kinesin-like protein KIF7 isoform X5	22.5343	-5.12636	2.36359	-2.16888	0.0300915	0.986194
695722	SCMH1	polycomb protein SCMH1 isoform X8	10.5618	-5.15156	2.53052	-2.03577	0.0417731	0.986194
714294	ZBTB18	zinc finger and BTB domain-containing protein 18 isoform X1	8.76125	-5.15172	2.55889	-2.01326	0.0440869	0.986194
699101	UBE2E2	ubiquitin-conjugating enzyme E2 E2	11.1857	-5.18834	2.50327	-2.07262	0.0382077	0.986194
705059	SNRNP40	U5 small nuclear ribonucleoprotein 40 kDa protein	11.15	-5.18933	2.45406	-2.11459	0.0344649	0.986194
700814	CHCHD4	mitochondrial intermembrane space import and assembly protein 40 isoform X1	9.15946	-5.21324	2.52164	-2.0674	0.0386962	0.986194
705278	CA5A	carbonic anhydrase 5A, mitochondrial isoform X1	19.6615	-5.23765	2.39336	-2.1884	0.0286401	0.986194
693909	TTC12	tetratricopeptide repeat protein 12 isoform X4	11.2284	-5.23813	2.50528	-2.09084	0.0365428	0.986194
709675	DENND4A	C-myc promoter-binding protein isoform X5	20.4516	-5.26101	2.40648	-2.18618	0.0288022	0.986194
721738	NAALADL2	inactive N-acetylated-alpha-linked acidic dipeptidase-like protein 2 isoform X2	8.78304	-5.26309	2.54256	-2.07	0.0384526	0.986194
715965	ACTR3B	actin-related protein 3B isoform X2	9.12233	-5.26338	2.56932	-2.04855	0.0405063	0.986194
693300	ERG	transcriptional regulator ERG isoform X2	12.9393	-5.27492	2.51326	-2.09884	0.0358314	0.986194
701129	ZNF25	LOW QUALITY PROTEIN: zinc finger protein 25	8.9376	-5.27587	2.57441	-2.04935	0.040428	0.986194
719741	ETV3	ETS translocation variant 3 isoform X2	12.8935	-5.28627	2.48045	-2.13117	0.0330748	0.986194
700239	TAF9	transcription initiation factor TFIID subunit 9 isoform X1	15.09	-5.30777	2.58391	-2.05416	0.0399598	0.986194
703367	ATG4A	cysteine protease ATG4A	10.9816	-5.33105	2.43108	-2.19287	0.0283166	0.986194
704963	TMEM135	transmembrane protein 135 isoform X6	11.2508	-5.33175	2.5512	-2.0899	0.036627	0.986194
710700	NEMP1	nuclear envelope integral membrane protein 1 isoform X2	9.54944	-5.33207	2.62969	-2.02764	0.0425969	0.986194
705680	GNAQ	guanine nucleotide-binding protein G(q) subunit alpha	9.09447	-5.3498	2.62585	-2.03736	0.041614	0.986194
711737	CCDC56	cytochrome c oxidase assembly factor 3 homolog, mitochondrial	13.4905	-5.35081	2.55328	-2.09566	0.0361124	0.986194
694974	SNRNP48	U11/U12 small nuclear ribonucleoprotein 48 kDa protein	9.44017	-5.37428	2.52383	-2.12941	0.0332203	0.986194
717045	DOLK	dolichol kinase	15.3751	-5.37477	2.47423	-2.1723	0.0298328	0.986194
712414	TIMMDC1	complex I assembly factor TIMMDC1, mitochondrial	17.0225	-5.37509	2.44658	-2.19698	0.028022	0.986194
106993534	LOC106993534		10.7728	-5.39706	2.47016	-2.1849	0.0288962	0.986194
707760	VWA3B	von Willebrand factor A domain-containing protein 3B isoform X1	14.5954	-5.3972	2.37784	-2.26979	0.0232205	0.986194
711600	ZDHHC23	palmitoyltransferase ZDHHC23 isoform X1	13.6798	-5.40261	2.59432	-2.08248	0.0372988	0.986194
706980	CAV2	caveolin-2	19.3931	-5.40322	2.56568	-2.10596	0.0352076	0.986194
718690	SLC6A16	orphan sodium- and chloride-dependent neurotransmitter transporter NTT5 isoform X1	10.735	-5.4081	2.47148	-2.18821	0.0286546	0.986194
697536	SLC12A6	solute carrier family 12 member 6 isoform X3	14.6303	-5.41931	2.50115	-2.16673	0.0302557	0.986194
696362	OXSR1	serine/threonine-protein kinase OSR1 isoform X1	14.0568	-5.41943	2.51795	-2.15232	0.0313722	0.986194
702855	SUGCT	succinate--hydroxymethylglutarate CoA-transferase isoform X2	12.0832	-5.42965	2.44368	-2.22191	0.0262894	0.986194
703234	BNIP2	BCL2/adenovirus E1B 19 kDa protein-interacting protein 2 isoform X2	14.6235	-5.43863	2.45096	-2.21898	0.0264882	0.986194
715696	RNF215	RING finger protein 215 isoform X2	17.705	-5.44057	2.45321	-2.21774	0.0265728	0.986194
718342	ADNP2	ADNP homeobox protein 2 isoform X2	14.8696	-5.44181	2.53202	-2.1492	0.0316189	0.986194
696031	APOPT1	apoptogenic protein 1, mitochondrial	10.5977	-5.44234	2.57402	-2.11433	0.034487	0.986194
574352	PRKCI	protein kinase C iota type isoform X1	11.645	-5.44336	2.67923	-2.03169	0.0421853	0.986194
705119	FAM91A1	protein FAM91A1 isoform X1	16.3217	-5.45958	2.48602	-2.19611	0.0280843	0.986194
711485	ACADL	long-chain specific acyl-CoA dehydrogenase, mitochondrial isoform X2	13.94	-5.46651	2.70787	-2.01875	0.0435129	0.986194
106993672	MSANTD3	myb/SANT-like DNA-binding domain-containing protein 3	11.663	-5.47032	2.47257	-2.21241	0.0269386	0.986194
693306	FAM46A	protein FAM46A isoform X2	21.0534	-5.48097	2.54566	-2.15306	0.0313137	0.986194
714162	RPUSD4	RNA pseudouridylate synthase domain-containing protein 4	12.575	-5.50266	2.56474	-2.1455	0.0319126	0.986194
718548	POLR2G	DNA-directed RNA polymerase II subunit RPB7	9.67974	-5.51693	2.80775	-1.96489	0.0494265	0.986194
706470	PLEKHA2	pleckstrin homology domain-containing family A member 2	11.5215	-5.52524	2.67748	-2.0636	0.0390559	0.986194
694635	NDUFA1	NADH dehydrogenase	12.8098	-5.53994	2.48045	-2.23344	0.0255197	0.986194
710115	PIKFYVE	1-phosphatidylinositol 3-phosphate 5-kinase isoform X12	16.9678	-5.55018	2.41286	-2.30025	0.021434	0.986194
695807	MED15	mediator of RNA polymerase II transcription subunit 15 isoform X2	18.5259	-5.55025	2.35332	-2.35847	0.0183502	0.986194
714764	SECISBP2L	selenocysteine insertion sequence-binding protein 2-like	13.8697	-5.56074	2.70676	-2.05439	0.0399381	0.986194
716675	VEZT	vezatin isoform X10	13.4767	-5.56087	2.81081	-1.97839	0.0478849	0.986194
706334	ILKAP	integrin-linked kinase-associated serine/threonine phosphatase 2C isoform X1	14.4872	-5.57527	2.5758	-2.16448	0.0304273	0.986194
100428173	ZNF304	zinc finger protein 304	9.90897	-5.58056	2.49579	-2.23599	0.0253522	0.986194
706170	ASPA	aspartoacylase	20.7532	-5.58471	2.67709	-2.08611	0.0369685	0.986194
708284	RASSF8	ras association domain-containing protein 8 isoform X1	11.7878	-5.58548	2.57931	-2.1655	0.0303496	0.986194
700827	PSMD5	26S proteasome non-ATPase regulatory subunit 5	13.2043	-5.58549	2.57872	-2.166	0.0303116	0.986194
695781	CARD6	caspase recruitment domain-containing protein 6	9.91404	-5.58558	2.56974	-2.17359	0.0297357	0.986194
106998204	LOC106998204		33.1944	-5.60039	2.48355	-2.25499	0.0241339	0.986194
574211	CD209	CD209 antigen isoform 1	10.9512	-5.60578	2.59182	-2.16287	0.030551	0.986194
702324	ZNF512	zinc finger protein 512 isoform X3	12.6031	-5.62324	2.66158	-2.11275	0.0346225	0.986194
106998605	LOC106998605		18.3546	-5.62577	2.42126	-2.32349	0.0201529	0.986194
713204	GPAT3	glycerol-3-phosphate acyltransferase 3 isoform X1	11.8332	-5.62589	2.50758	-2.24356	0.024861	0.986194
707749	CD40	tumor necrosis factor receptor superfamily member 5 isoform X1	14.6931	-5.6449	2.44329	-2.31037	0.0208679	0.986194
697751	TRIQK	triple QxxK/R motif-containing protein isoform X1	13.8397	-5.6469	2.85599	-1.97721	0.0480176	0.986194
716804	FKRP	fukutin-related protein isoform X1	13.0549	-5.65951	2.56423	-2.2071	0.0273074	0.986194
699257	ADPGK	ADP-dependent glucokinase isoform X1	14.776	-5.66399	2.45447	-2.30762	0.0210202	0.986194
721894	TUBGCP3	LOW QUALITY PROTEIN: gamma-tubulin complex component 3	12.8536	-5.66848	2.767	-2.0486	0.0405015	0.986194
704147	LOC704147		10.9869	-5.66849	2.76215	-2.0522	0.0401498	0.986194
107000088	LOC107000088		9.15604	-5.66863	2.71564	-2.0874	0.0368522	0.986194
697682	LPIN1	phosphatidate phosphatase LPIN1 isoform X6	18.9841	-5.70008	2.71951	-2.096	0.0360823	0.986194
677712	ADD3	gamma-adducin isoform X2	14.344	-5.7084	2.8383	-2.0112	0.0443041	0.986194
699057	RBBP5	retinoblastoma-binding protein 5 isoform X1	12.2807	-5.71098	2.57491	-2.21793	0.0265595	0.986194
721925	FAM89B	protein FAM89B isoform X2	17.62	-5.71287	2.43137	-2.34965	0.0187911	0.986194
700511	PEX11A	peroxisomal membrane protein 11A isoform X1	13.1529	-5.71904	2.83527	-2.01711	0.0436846	0.986194
708487	KLF7	Krueppel-like factor 7 isoform X2	12.4736	-5.72822	2.87101	-1.99519	0.0460219	0.986194
100425257	REST	RE1-silencing transcription factor isoform X1	18.5629	-5.74301	2.43268	-2.36078	0.0182367	0.986194
694670	RCOR1	LOW QUALITY PROTEIN: REST corepressor 1	18.5007	-5.7867	2.9073	-1.9904	0.0465464	0.986194
705534	FAM160B1	protein FAM160B1	18.573	-5.78682	2.85809	-2.02472	0.0428965	0.986194
705926	SMYD5	SET and MYND domain-containing protein 5 isoform X1	14.028	-5.78804	2.56033	-2.26066	0.0237803	0.986194
694486	LOC694486		17.1094	-5.78951	2.3952	-2.41713	0.0156434	0.986194
699540	USP31	ubiquitin carboxyl-terminal hydrolase 31 isoform X1	16.1971	-5.7973	2.50058	-2.31838	0.0204288	0.986194
693401	SDHAF2	succinate dehydrogenase assembly factor 2, mitochondrial isoform X1	14.578	-5.80633	2.42479	-2.39457	0.0166398	0.986194
707787	ZBED3	zinc finger BED domain-containing protein 3	20.5386	-5.80683	2.32066	-2.50223	0.0123413	0.986194
702553	HMGCS1	hydroxymethylglutaryl-CoA synthase, cytoplasmic isoform X1	96.7747	-5.8128	1.8261	-3.18317	0.0014567	0.986194
721710	URAD	putative 2-oxo-4-hydroxy-4-carboxy-5-ureidoimidazoline decarboxylase isoform X1	18.4969	-5.82394	2.73716	-2.12773	0.0333591	0.986194
714410	GRTP1	growth hormone-regulated TBC protein 1	14.8805	-5.84544	2.40031	-2.43529	0.0148799	0.986194
700184	PLA2G6	85/88 kDa calcium-independent phospholipase A2 isoform X1	27.0034	-5.8766	2.62178	-2.24146	0.0249964	0.986194
100428659	MAPK15	mitogen-activated protein kinase 15 isoform X3	48.8711	-5.88319	2.76602	-2.12695	0.033424	0.986194
697752	NDRG1	protein NDRG1 isoform X1	19.4632	-5.88934	2.55234	-2.30743	0.0210308	0.986194
697590	PSMG3	proteasome assembly chaperone 3	12.2602	-5.89785	2.5403	-2.32172	0.0202482	0.986194
695503	BCAS2	pre-mRNA-splicing factor SPF27	18.0595	-5.94608	2.3322	-2.54956	0.0107858	0.986194
701796	GDA	guanine deaminase isoform X2	16.3278	-5.94909	2.74355	-2.16839	0.0301289	0.986194
705403	ACAP2	arf-GAP with coiled-coil, ANK repeat and PH domain-containing protein 2 isoform X2	16.3169	-5.98967	2.49461	-2.40105	0.0163482	0.986194
695664	EXOC1	exocyst complex component 1 isoform X6	16.2539	-5.98972	2.53766	-2.36033	0.0182587	0.986194
706257	NINL	ninein-like protein isoform X2	18.9199	-5.9973	2.44096	-2.45694	0.0140126	0.986194
106999555	LOC106999555		26.7817	-6.00026	2.47988	-2.41958	0.0155386	0.986194
703552	PDE12	2\',5\'-phosphodiesterase 12	15.3875	-6.00437	2.36692	-2.53678	0.0111876	0.986194
705862	EIF2B3	translation initiation factor eIF-2B subunit gamma isoform X1	19.0025	-6.00458	2.39058	-2.51177	0.0120128	0.986194
697975	GCC1	GRIP and coiled-coil domain-containing protein 1	15.4707	-6.01526	2.55245	-2.35666	0.0184401	0.986194
714019	SNX13	sorting nexin-13 isoform X6	17.4903	-6.08558	2.87475	-2.11691	0.0342679	0.986194
716385	PNMAL1	PNMA-like protein 1 isoform X1	18.2209	-6.09303	2.46158	-2.47525	0.0133142	0.986194
698770	PSEN2	presenilin-2 isoform X1	24.4461	-6.09539	2.47595	-2.46184	0.0138225	0.986194
695849	NOL10	nucleolar protein 10 isoform X2	14.5505	-6.10038	2.48485	-2.45503	0.0140874	0.986194
694969	INMT	indolethylamine N-methyltransferase	15.9063	-6.10061	2.90005	-2.10363	0.0354111	0.986194
695302	WDR7	WD repeat-containing protein 7 isoform X1	17.3181	-6.10081	2.68358	-2.27338	0.0230031	0.986194
695561	THOC3	THO complex subunit 3	18.98	-6.11517	2.52402	-2.42278	0.0154021	0.986194
703743	FMO1	LOW QUALITY PROTEIN: dimethylaniline monooxygenase	17.4684	-6.12344	2.70893	-2.26047	0.0237924	0.986194
700766	EPG5	ectopic P granules protein 5 homolog isoform X3	17.517	-6.13174	2.845	-2.15527	0.031141	0.986194
695933	HAT1	histone acetyltransferase type B catalytic subunit isoform X3	13.4183	-6.15291	2.98558	-2.06087	0.0393151	0.986194
715227	ZNF445	zinc finger protein 445	18.7799	-6.19685	2.6934	-2.30076	0.0214053	0.986194
712115	PSD3	PH and SEC7 domain-containing protein 3 isoform X1	28.1427	-6.20399	2.71218	-2.28745	0.0221694	0.986194
705729	AP3M1	AP-3 complex subunit mu-1 isoform X3	18.1519	-6.21815	2.72105	-2.2852	0.0223009	0.986194
706932	GMPS	GMP synthase	15.4239	-6.24637	2.62799	-2.37686	0.0174605	0.986194
699690	BCS1L	mitochondrial chaperone BCS1	19.9138	-6.2465	2.59536	-2.4068	0.0160931	0.986194
712457	VPS41	vacuolar protein sorting-associated protein 41 homolog	15.428	-6.27339	3.02942	-2.07082	0.0383757	0.986194
700822	IL36G	interleukin-36 gamma	15.318	-6.27824	2.45825	-2.55394	0.010651	0.986194
715374	HACD2	very-long-chain (3R)-3-hydroxyacyl-CoA dehydratase 2	25.1345	-6.29241	2.37786	-2.64625	0.00813895	0.986194
717890	TMEM143	transmembrane protein 143 isoform X3	37.5579	-6.3496	2.31696	-2.74049	0.00613475	0.986194
721277	BPNT1	3\'(2\'),5\'-bisphosphate nucleotidase 1 isoform X3	18.7642	-6.37142	2.55855	-2.49025	0.0127654	0.986194
705986	RAP2C	ras-related protein Rap-2c	33.0849	-6.39681	2.4366	-2.6253	0.00865723	0.986194
677699	COMMD3	COMM domain-containing protein 3	17.9436	-6.45101	2.38144	-2.70887	0.00675128	0.986194
716412	FLT4	vascular endothelial growth factor receptor 3 isoform X2	16.3889	-6.46387	2.80696	-2.30281	0.0212898	0.986194
677716	MRPL44	39S ribosomal protein L44, mitochondrial	21.6804	-6.49273	2.5357	-2.56053	0.0104513	0.986194
707759	TET3	methylcytosine dioxygenase TET3 isoform X2	25.972	-6.49832	2.92031	-2.22521	0.0260669	0.986194
707015	AACS	acetoacetyl-CoA synthetase isoform X2	16.1212	-6.50406	2.6706	-2.43543	0.014874	0.986194
696570	XPNPEP1	xaa-Pro aminopeptidase 1 isoform X3	20.9783	-6.53355	3.03258	-2.15445	0.0312048	0.986194
708228	MAX	protein max	22.0076	-6.58855	2.51197	-2.62286	0.00871957	0.986194
100425223	CYCS	LOW QUALITY PROTEIN: cytochrome c	20.4488	-6.59787	2.94689	-2.23893	0.0251607	0.986194
711840	DAD1	dolichyl-diphosphooligosaccharide--protein glycosyltransferase subunit DAD1 isoform X1	30.8274	-6.70781	2.74365	-2.44485	0.0144913	0.986194
708813	CCNT2	cyclin-T2 isoform X3	24.2988	-6.70856	2.59424	-2.58594	0.00971126	0.986194
705676	SRD5A2	3-oxo-5-alpha-steroid 4-dehydrogenase 2	36.8755	-6.72362	3.03903	-2.21242	0.0269377	0.986194
107000278	LOC107000278		23.7609	-6.74807	2.69137	-2.5073	0.0121658	0.986194
694149	EFNB1	ephrin-B1 precursor	22.2399	-6.79705	2.41339	-2.81639	0.00485661	0.986194
705479	HMGCR	3-hydroxy-3-methylglutaryl-Coenzyme A reductase isoform X2	25.4895	-7.09445	2.78051	-2.55149	0.0107263	0.986194
693700	LYPLA1	acyl-protein thioesterase 1 isoform X2	58.8084	-7.35887	2.4545	-2.99812	0.0027165	0.986194
702252	CD93	complement component C1q receptor	30.4815	-7.36242	2.48065	-2.96794	0.00299798	0.986194
