# Supplementary material for: Transcriptome analysis in rhesus macaques infected with hepatitis E virus genotype 1/3 infections and genotype 1 re-infection
Source: PLoS One. 2020 Sep 2;15(9):e0237618. doi: 10.1371/journal.pone.0237618 (PMC7467224; doi:10.1371/journal.pone.0237618)
Supplement: S3 Table — (XLSX) [file pone.0237618.s003.xlsx]

## Sheet: Sheet1
S3 Table. Differently expressed genes in decline phase of HEV gt1 infection.
GeneID	Locus	Product	baseMean	log2FoldChange	lfcSE	stat	pvalue	padj
106999283	LOC106999283		728.197	13.8165	5.21807	2.64782	0.00810137	0.0865991
706830	KRT13	keratin, type I cytoskeletal 13	279.946	12.4367	2.69217	4.61959	3.84497e-06	0.00324102
712894	CRNN	cornulin	169.241	11.7114	2.75581	4.2497	2.14059e-05	0.00730281
700060	KRT4	keratin, type II cytoskeletal 4	155.139	11.5849	2.90216	3.99182	6.55693e-05	0.0102152
106994740	LOC106994740		201.566	11.4142	4.12894	2.76443	0.00570224	0.0771584
106994779	LOC106994779		102.845	10.9883	3.75781	2.92413	0.00345416	NA
106993134	LOC106993134		75.4381	10.5322	2.36974	4.44447	8.81087e-06	NA
705452	DSG1	desmoglein-1	58.6918	10.1679	3.83581	2.65078	0.00803073	NA
709807	TRIM31	LOW QUALITY PROTEIN: E3 ubiquitin-protein ligase TRIM31, partial	265.873	9.79136	2.55509	3.8321	0.000127052	0.0144772
106993193	LOC106993193	uncharacterized protein LOC106993193	44.8497	9.74264	2.53167	3.84831	0.000118936	NA
713857	SPRR3	small proline-rich protein 3	43.2588	9.74263	2.88259	3.37982	0.000725328	NA
106994546	LOC106994546		41.0971	9.63566	3.92247	2.45653	0.0140287	NA
707874	C15H9orf142	protein PAXX isoform X1	92.7282	9.29657	2.30111	4.04005	5.34407e-05	NA
106994041	KRT15	keratin, type I cytoskeletal 15	30.7527	9.00568	2.57535	3.49687	0.000470749	NA
703532	MAL	myelin and lymphocyte protein	24.7889	8.93527	2.944	3.03508	0.00240471	NA
709424	SPINK5	serine protease inhibitor Kazal-type 5 isoform X3	24.7216	8.89869	4.11466	2.16268	0.0305659	NA
107000866	LOC107000866		21.32	8.7008	3.16615	2.74807	0.00599469	NA
106997202	LOC106997202	translation initiation factor IF-2-like	21.4863	8.56752	3.66571	2.33721	0.0194283	NA
699527	PERM1	PGC-1 and ERR-induced regulator in muscle protein 1 isoform X1	168.791	8.42274	2.87489	2.92976	0.00339219	0.0692839
699424	LOC699424		17.2662	8.25717	3.95644	2.08702	0.0368864	NA
714970	CYR61	protein CYR61	26.0846	8.0728	1.99063	4.05539	5.00497e-05	NA
698633	LOC698633		16.5529	8.07275	3.96761	2.03466	0.0418849	NA
106993527	LOC106993527		39.0986	8.03219	2.21295	3.62962	0.000283837	NA
704578	SPINT1	kunitz-type protease inhibitor 1 isoform X3	19.2265	7.9353	2.13251	3.7211	0.000198359	NA
704951	LOC704951	intraflagellar transport protein 122 homolog	12.1671	7.78328	2.77681	2.80296	0.00506365	NA
722324	CFAP99	cilia- and flagella-associated protein 99	32.6331	7.78326	3.55483	2.18949	0.0285611	NA
717679	TANC2	protein TANC2 isoform X5	14.1722	7.70083	2.07984	3.70261	0.000213393	NA
716498	TGM3	protein-glutamine gamma-glutamyltransferase E isoform X2	10.2707	7.61336	2.75314	2.76534	0.00568642	NA
107000160	LOC107000160		23.0665	7.61334	3.54172	2.14962	0.0315856	NA
100428551	LOC100428551		201.576	7.60051	1.44047	5.2764	1.31745e-07	0.000285227
106995022	LOC106995022		12.0291	7.52025	2.74968	2.73495	0.00623896	NA
706549	GRHL2	grainyhead-like protein 2 homolog	9.36673	7.42071	2.74834	2.70008	0.00693238	NA
106992873	LOC106992873		181.678	7.33499	2.6052	2.81552	0.00486978	0.0720439
706866	PAX1	paired box protein Pax-1 isoform X2	8.86519	7.31377	3.67746	1.98881	0.0467221	NA
722677	CASZ1	zinc finger protein castor homolog 1 isoform X2	17.0885	7.19833	2.13842	3.36619	0.000762142	NA
106994010	HOXB2	homeobox protein Hox-B2	13.2245	7.19833	2.30003	3.12966	0.00175008	NA
106999962	LOC106999962		12.3106	7.19832	2.70936	2.65683	0.0078879	NA
718308	INPP5J	phosphatidylinositol 4,5-bisphosphate 5-phosphatase A isoform X4	21.3434	7.19237	2.27263	3.16478	0.00155201	NA
721668	MAMDC4	apical endosomal glycoprotein, partial	75.2771	7.17801	1.93449	3.71054	0.000206817	NA
717754	NDE1	nuclear distribution protein nudE homolog 1 isoform X2	1868.85	7.04985	2.62254	2.68818	0.00718433	0.08498
701926	TMEM204	transmembrane protein 204 precursor	12.7294	6.9353	2.13417	3.24965	0.00115547	NA
722104	DNAH9	dynein heavy chain 9, axonemal isoform X4	14.4743	6.9353	2.15423	3.21939	0.00128464	NA
106998866	LOC106998866	uncharacterized protein LOC106998866	10.4232	6.9353	2.2969	3.01942	0.00253259	NA
716681	CNN1	calponin-1	16.1841	6.9353	2.21023	3.13782	0.00170209	NA
106997876	LOC106997876		8.0202	6.93529	2.6932	2.57512	0.0100207	NA
711827	CCDC189	coiled-coil domain-containing protein 189	13.3868	6.93529	2.88455	2.40429	0.0162041	NA
100424400	KRT5	keratin, type II cytoskeletal 5	11.3248	6.93527	3.28647	2.11025	0.0348367	NA
719890	IGLON5	igLON family member 5 isoform X2	30.2215	6.88904	2.76915	2.48778	0.0128544	NA
717897	ADA	adenosine deaminase isoform X1	100.643	6.83597	1.2965	5.27264	1.34477e-07	NA
100499503	LOC100499503	MTRNR2-like	173.653	6.83435	2.4817	2.7539	0.00588892	0.0787007
705848	TRMT12	tRNA wybutosine-synthesizing protein 2 homolog	11.9962	6.78329	2.0821	3.25792	0.00112234	NA
698943	OASL	2\'-5\'-oligoadenylate synthase-like protein	13.0899	6.78329	2.1913	3.09555	0.00196447	NA
715322	TBC1D2	TBC1 domain family member 2A isoform X2	7.59681	6.78329	2.3997	2.82673	0.0047026	NA
697582	LOC697582	galactoside 3(4)-L-fucosyltransferase	9.76822	6.78329	2.55882	2.65095	0.00802662	NA
720233	LOC720233	calsequestrin-1, partial	6.23088	6.78329	2.69372	2.51818	0.0117962	NA
722828	LOC722828	zinc finger protein 628-like, partial	9.8327	6.78329	2.73826	2.47722	0.013241	NA
705560	ITPRIPL1	inositol 1,4,5-trisphosphate receptor-interacting protein-like 1 isoform X2	16.6431	6.78328	3.29875	2.05632	0.0397519	NA
100499546	LOC100499546	MTRNR2-like	100.676	6.77486	2.42873	2.78946	0.00527957	NA
714760	POU5F1	POU domain, class 5, transcription factor 1	18.6798	6.71756	2.859	2.34962	0.0187927	NA
703870	ALDH3A1	aldehyde dehydrogenase, dimeric NADP-preferring	14.6812	6.66321	2.56903	2.59367	0.00949582	NA
709954	IZUMO4	izumo sperm-egg fusion protein 4 isoform X1	8.3814	6.61337	2.31996	2.85064	0.00436308	NA
710157	POU3F4	POU domain, class 3, transcription factor 4	16.6522	6.61337	2.38163	2.77682	0.00548932	NA
702317	CDC20	cell division cycle protein 20 homolog	9.53341	6.61337	2.52098	2.62333	0.00870749	NA
701842	CIB1	calcium and integrin-binding protein 1 isoform X1	9.93244	6.61336	2.62422	2.52013	0.0117312	NA
694625	FZD6	frizzled-6 isoform X2	9.07887	6.61336	2.70832	2.44187	0.0146113	NA
695808	FIGNL2	putative fidgetin-like protein 2	9.77021	6.61336	2.8735	2.3015	0.0213634	NA
106992735	LOC106992735		18.6362	6.61336	2.94481	2.24576	0.0247191	NA
106999551	LOC106999551		10.2884	6.61336	2.89332	2.28573	0.0222698	NA
702633	ARSJ	arylsulfatase J isoform X1	11.9195	6.61335	3.18288	2.07779	0.0377287	NA
709536	TTLL7	tubulin polyglutamylase TTLL7	7.85644	6.61335	3.237	2.04305	0.0410474	NA
720255	LY9	LOW QUALITY PROTEIN: T-lymphocyte surface antigen Ly-9	24.8671	6.5954	2.70418	2.43896	0.0147295	NA
106994615	FUT5	alpha-(1,3)-fucosyltransferase 5	26.5084	6.59497	2.29457	2.87416	0.00405099	NA
712215	RNF39	RING finger protein 39	30.2787	6.52702	2.7525	2.37131	0.0177253	NA
693692	STOX2	storkhead-box protein 2 isoform X1	13.3679	6.51156	2.4087	2.70335	0.0068645	NA
705079	EVPL	envoplakin	16.2266	6.44732	3.12214	2.06504	0.0389196	NA
719151	ETV7	LOW QUALITY PROTEIN: transcription factor ETV7	7.13229	6.42072	2.57496	2.49352	0.0126483	NA
695531	UHRF1	E3 ubiquitin-protein ligase UHRF1 isoform X3	9.42899	6.42071	3.10578	2.06734	0.0387018	NA
703219	FBXO5	F-box only protein 5 isoform X2	5.47956	6.42071	3.08938	2.07832	0.03768	NA
695769	CBR3	carbonyl reductase	5.3203	6.42071	3.05638	2.10076	0.0356621	NA
713098	LOC713098		5.45358	6.42071	3.20213	2.00514	0.0449484	NA
719494	SLAMF8	SLAM family member 8	41.0156	6.28764	2.06533	3.04438	0.0023316	NA
710747	CRYAB	alpha-crystallin B chain	22.1455	6.27366	2.1448	2.92506	0.0034439	NA
710637	EDARADD	ectodysplasin-A receptor-associated adapter protein isoform X2	35.8022	6.21305	2.94404	2.11039	0.0348251	NA
107000014	LOC107000014		5.906	6.19833	2.36706	2.61858	0.00882957	NA
722564	IER5L	LOW QUALITY PROTEIN: immediate early response gene 5-like protein	7.43203	6.19833	2.30603	2.68788	0.00719062	NA
705161	MATN2	matrilin-2 isoform X1	9.83926	6.19833	2.37575	2.609	0.0090807	NA
711504	GAL3ST4	galactose-3-O-sulfotransferase 4	10.2984	6.19833	2.52108	2.4586	0.0139478	NA
708804	ZSWIM3	zinc finger SWIM domain-containing protein 3	7.90638	6.19833	2.48672	2.49257	0.0126823	NA
698934	GPR161	G-protein coupled receptor 161	6.22821	6.19833	2.54829	2.43235	0.0150011	NA
719086	DISC1	disrupted in schizophrenia 1 protein isoform X4	5.2456	6.19833	2.58526	2.39756	0.0165046	NA
710701	PODXL2	podocalyxin-like protein 2	6.82174	6.19833	2.60693	2.37763	0.0174242	NA
106999144	LOC106999144		5.9724	6.19832	2.82658	2.19287	0.0283168	NA
701301	LOC701301	glycine N-acyltransferase-like protein 1	11.4815	6.19832	2.96667	2.08932	0.0366792	NA
106994636	ANGPTL1	angiopoietin-related protein 1	4.68349	6.19832	3.12866	1.98114	0.0475757	NA
106998477	LOC106998477		49.0775	6.16431	2.88922	2.13355	0.0328794	NA
106999320	LOC106999320		28.8935	6.08528	2.97947	2.0424	0.0411116	NA
106997190	LOC106997190	uncharacterized protein LOC106997190	13.866	6.04456	2.6503	2.28071	0.0225657	NA
716729	ZNHIT2	zinc finger HIT domain-containing protein 2	257.128	5.97524	2.21749	2.6946	0.00704732	0.08498
106997617	LOC106997617	uncharacterized protein LOC106997617	25.6098	5.96238	2.87887	2.07108	0.0383513	NA
702439	FAM13C	protein FAM13C isoform X3	7.083	5.9353	2.43802	2.43447	0.0149135	NA
705330	CDK3	cyclin-dependent kinase 3 isoform X2	7.98833	5.9353	2.46443	2.40838	0.0160233	NA
696246	ADAP1	arf-GAP with dual PH domain-containing protein 1	14.9672	5.93529	2.45548	2.41716	0.0156421	NA
698147	CCDC64	bicaudal D-related protein 1 isoform X1	5.01018	5.93529	2.57941	2.30102	0.0213903	NA
100428677	FAM229B	protein FAM229B isoform X1	6.1424	5.93529	2.64321	2.24549	0.024737	NA
707998	ZNF772	zinc finger protein 772 isoform X2	5.89646	5.93529	2.65013	2.23962	0.0251154	NA
106994075	LOC106994075		4.23713	5.93529	2.75046	2.15792	0.0309338	NA
703412	NPFF	pro-FMRFamide-related neuropeptide FF isoform X2	5.55178	5.93529	2.75261	2.15624	0.0310647	NA
703839	KLHL33	kelch-like protein 33	8.60498	5.93529	2.88538	2.05702	0.039684	NA
106996384	LOC106996384		78.745	5.91965	3.01156	1.96564	0.0493398	NA
106997854	LOC106997854		56.3928	5.8971	2.41378	2.4431	0.0145618	NA
706512	ZNF599	zinc finger protein 599	12.4105	5.88617	2.12139	2.77468	0.00552561	NA
714547	CSTA	cystatin-A	21.4626	5.88188	2.32117	2.53401	0.0112765	NA
711744	TMEM231	transmembrane protein 231 isoform X3	20.9266	5.84027	2.57612	2.26708	0.0233851	NA
100427727	LETM2	LETM1 domain-containing protein LETM2, mitochondrial isoform X3	13.6434	5.77626	2.57663	2.24179	0.0249751	NA
107000334	LOC107000334		10.846	5.77466	2.42811	2.37826	0.0173947	NA
716616	A2ML1	alpha-2-macroglobulin-like protein 1 isoform X2	8.07671	5.72667	2.51268	2.27911	0.0226607	NA
705112	SLC39A2	zinc transporter ZIP2 isoform X1	8.90689	5.72236	2.66648	2.14604	0.0318701	NA
720622	HMCN2	hemicentin-2	2107.08	5.65845	2.46495	2.29557	0.0217007	0.139482
699794	UFSP2	ufm1-specific protease 2 isoform X1	362.644	5.63465	2.13074	2.64445	0.0081823	0.0865991
709670	DEPDC1B	DEP domain-containing protein 1B isoform X1	21.5945	5.62864	2.6428	2.1298	0.0331881	NA
712226	CCDC120	coiled-coil domain-containing protein 120 isoform X2	10.4755	5.61337	2.18926	2.56405	0.0103457	NA
718889	FANCE	Fanconi anemia group E protein isoform X6	7.9225	5.61337	2.23335	2.51343	0.0119563	NA
716268	TMEM206	transmembrane protein 206 isoform X2	6.28326	5.61337	2.42491	2.31488	0.0206196	NA
716036	GEMIN7	gem-associated protein 7	9.68795	5.61337	2.41706	2.32239	0.0202117	NA
106994313	LOC106994313		6.09779	5.61337	2.47679	2.26639	0.0234275	NA
106997578	TRIP6	thyroid receptor-interacting protein 6	10.2807	5.61337	2.45327	2.28812	0.0221308	NA
704623	LOC704623	interferon-induced transmembrane protein 3	3.8107	5.61337	2.67619	2.09752	0.0359474	NA
705838	CA12	carbonic anhydrase 12 isoform X1	6.24406	5.61337	2.68953	2.08712	0.0368774	NA
705322	BSPRY	B box and SPRY domain-containing protein isoform X2	9.10135	5.61337	2.69447	2.08329	0.0372244	NA
700867	TENM3	teneurin-3 isoform X7	5.18142	5.61336	2.77548	2.02248	0.0431263	NA
698852	ZNF385D	zinc finger protein 385D isoform X4	3.95091	5.61336	2.77879	2.02007	0.0433757	NA
715413	CCDC85B	coiled-coil domain-containing protein 85B	6.40002	5.61336	2.8617	1.96155	0.0498154	NA
697070	TMEM191C	transmembrane protein 191C isoform X1	3.99257	5.61336	2.8334	1.98114	0.0475754	NA
700844	MT1L	metallothionein 1L	4.25852	5.61336	2.8411	1.97577	0.0481808	NA
694733	HLCS	biotin--protein ligase isoform X4	193.937	5.6118	1.22334	4.58726	4.49103e-06	0.00324102
712715	C7H15orf43	telomere repeats-binding bouquet formation protein 2	11.6548	5.59642	2.68426	2.08491	0.0370778	NA
706293	LOC706293	aldo-keto reductase family 1 member B10-like isoform X1	19.3618	5.56391	1.80849	3.07655	0.00209412	NA
710894	CFAP44	cilia- and flagella-associated protein 44 isoform X3	32.0806	5.55509	2.17374	2.55554	0.0106023	NA
106993526	LOC106993526		27.8542	5.52697	1.8007	3.06934	0.00214529	NA
106999105	LOC106999105	WAS/WASL-interacting protein family member 3-like	12.0363	5.51281	2.54316	2.1677	0.0301813	NA
106999966	LOC106999966		12.2441	5.51069	2.35742	2.33759	0.0194084	NA
697645	LOC697645		13.9086	5.49209	2.23869	2.45326	0.0141567	NA
715644	PRICKLE3	prickle-like protein 3	197.039	5.4778	2.32867	2.35233	0.0186564	0.125829
702560	PHYHIPL	phytanoyl-CoA hydroxylase-interacting protein-like isoform X1	32.1319	5.46635	2.0923	2.6126	0.00898557	NA
714690	S100A9	protein S100-A9	7.62943	5.45825	2.71231	2.0124	0.0441774	NA
106992798	LOC106992798		444.14	5.43635	2.00797	2.70739	0.00678151	0.083897
106994167	LOC106994167		21.9346	5.41818	2.20747	2.45448	0.0141088	NA
718425	LIPT2	putative lipoyltransferase 2, mitochondrial	51.8553	5.41098	2.19368	2.46662	0.0136395	NA
106993232	LOC106993232		23.5836	5.3934	2.62658	2.05339	0.0400346	NA
707626	AHNAK2	LOW QUALITY PROTEIN: protein AHNAK2	35.5715	5.36385	2.03783	2.63214	0.008485	NA
100423723	LOC100423723		10.0643	5.36158	2.62231	2.0446	0.0408945	NA
702564	CCDC24	coiled-coil domain-containing protein 24 isoform X7	6.67184	5.36138	2.60265	2.05997	0.0394012	NA
106998645	LOC106998645		8.48783	5.35806	2.31226	2.31724	0.0204905	NA
713523	DHX57	putative ATP-dependent RNA helicase DHX57 isoform X2	10.1187	5.35761	2.27757	2.35234	0.0186558	NA
106999211	LOC106999211		13.5305	5.35522	2.10888	2.53937	0.0111054	NA
721988	NTF3	neurotrophin-3 isoform X2	73.7145	5.35398	2.33887	2.28914	0.0220714	NA
100426936	LOC100426936		13.9855	5.33121	2.53542	2.10269	0.0354927	NA
106992347	LOC106992347	neuroblastoma breakpoint family member 3-like, partial	7.69183	5.32358	2.12167	2.50914	0.0121024	NA
696086	LRRC8C	volume-regulated anion channel subunit LRRC8C isoform X1	17.959	5.31759	2.0916	2.54236	0.0110107	NA
697670	KIAA1324	UPF0577 protein KIAA1324 homolog isoform X4	8.81536	5.31746	2.32406	2.28801	0.0221369	NA
708984	LOC708984		8.11292	5.31601	2.37348	2.23975	0.0251073	NA
693905	TMEM138	transmembrane protein 138 isoform X3	26.4362	5.30634	1.7341	3.06	0.00221336	NA
703534	CTSD	cathepsin D precursor	5150.52	5.2866	1.4707	3.59462	0.000324864	0.0305796
713027	LOC713027	pancreatic alpha-amylase	80.7194	5.28565	2.61118	2.02424	0.0429454	NA
698911	LRRC29	LOW QUALITY PROTEIN: leucine-rich repeat-containing protein 29	21.0726	5.21681	1.69987	3.06894	0.00214821	NA
715279	ATP2C2	calcium-transporting ATPase type 2C member 2 isoform X1	43.9547	5.21535	2.60549	2.00168	0.0453192	NA
708116	CHST4	carbohydrate sulfotransferase 4	5.0724	5.19833	2.46394	2.10976	0.0348786	NA
710226	43344	septin-1 isoform X1	4.50133	5.19833	2.4882	2.08919	0.0366902	NA
700364	ARMC2	armadillo repeat-containing protein 2 isoform X2	3.8472	5.19833	2.54844	2.03981	0.0413694	NA
715312	KDF1	keratinocyte differentiation factor 1	6.00045	5.19833	2.62916	1.97719	0.0480205	NA
713425	XAF1	XIAP-associated factor 1 isoform X6	15.0218	5.19133	2.59574	1.99994	0.0455067	NA
710755	DHRS13	dehydrogenase/reductase SDR family member 13	10.2413	5.18591	2.15688	2.40436	0.0162008	NA
715833	SYTL1	synaptotagmin-like protein 1 isoform X1	14.0451	5.17164	1.80545	2.86446	0.00417721	NA
700407	CXCR2	C-X-C chemokine receptor type 2	22.4345	5.16307	2.5836	1.9984	0.0456733	NA
699127	BTBD7	BTB/POZ domain-containing protein 7 isoform X2	53.5517	5.14919	1.95611	2.63236	0.00847944	NA
694896	LOC694896	all-trans-retinol 13,14-reductase-like	156.211	5.14716	2.32562	2.21324	0.0268812	0.158146
106995633	LOC106995633	transmembrane protein 43-like	7.78799	5.14702	2.34767	2.19239	0.028351	NA
721776	LOC721776	microtubule-associated tumor suppressor candidate 2 isoform X2	7.52736	5.14662	2.36108	2.17977	0.0292743	NA
106998628	LOC106998628		6.29815	5.14017	2.58359	1.98954	0.0466412	NA
715937	SULF2	extracellular sulfatase Sulf-2 isoform X3	78.4795	5.08373	1.21398	4.18767	2.81835e-05	NA
699649	LRRC75A	leucine-rich repeat-containing protein 75A	15.533	5.07787	1.98561	2.55734	0.0105477	NA
716712	LOC716712		12.7168	5.07692	2.29666	2.21057	0.0270657	NA
695434	LRP2BP	LRP2-binding protein	95.6232	5.04238	1.83429	2.74895	0.00597861	NA
711268	DHFR	dihydrofolate reductase isoform X2	110.17	5.02916	1.06111	4.73953	2.14217e-06	NA
716830	CHRNB2	neuronal acetylcholine receptor subunit beta-2 isoform X2	15.1279	5.01925	2.04674	2.45232	0.014194	NA
696812	LOC696812		42.3758	5.01564	1.38674	3.61684	0.000298217	NA
705157	NAIP	baculoviral IAP repeat-containing protein 1 isoform X1	108.811	5.01278	2.15059	2.33089	0.019759	NA
106998952	LOC106998952	protein PRRC2A-like	6.62604	4.99604	2.36973	2.10827	0.0350074	NA
712474	PKIG	cAMP-dependent protein kinase inhibitor gamma isoform X1	124.286	4.9907	1.29381	3.85737	0.000114613	0.0144772
699169	PELI2	E3 ubiquitin-protein ligase pellino homolog 2	12.1573	4.9611	2.13431	2.32444	0.0201017	NA
716472	VWA7	von Willebrand factor A domain-containing protein 7	7.14931	4.95566	2.31279	2.14271	0.0321361	NA
704942	RABIF	guanine nucleotide exchange factor MSS4	6.45945	4.95272	2.41141	2.05387	0.0399884	NA
699602	C20H16orf86	uncharacterized protein C16orf86 homolog isoform X1	38.5545	4.93106	2.06494	2.388	0.0169405	NA
695708	DNASE1L2	deoxyribonuclease-1-like 2 isoform X2	51.2508	4.90573	2.3358	2.10024	0.035708	NA
712447	DENND4C	DENN domain-containing protein 4C isoform X2	72.9793	4.89563	1.44693	3.38346	0.00071578	NA
708820	GTPBP8	GTP-binding protein 8 isoform X1	20.1366	4.88968	1.64227	2.97739	0.00290716	NA
706006	GGACT	gamma-glutamylaminecyclotransferase	357.024	4.88277	2.06826	2.36081	0.0182351	0.124933
703300	DES	desmin	54.1945	4.81638	1.74697	2.75699	0.00583359	NA
106997171	LOC106997171	translation initiation factor IF-2-like	34.3591	4.81533	1.64612	2.92526	0.00344172	NA
697702	LOC697702		7.93256	4.77316	2.34129	2.03869	0.0414814	NA
712180	PDE4D	cAMP-specific 3\',5\'-cyclic phosphodiesterase 4D isoform X3	6.30486	4.77292	2.323	2.05463	0.0399144	NA
713150	LOC713150	aldo-keto reductase family 1 member B10-like isoform X1	11.2922	4.77272	2.30834	2.0676	0.0386779	NA
696495	C20H16orf13	UPF0585 protein C16orf13 homolog isoform X2	13.0776	4.75706	1.70991	2.78205	0.0054017	NA
100423264	LOC100423264		10.6405	4.75547	2.1371	2.2252	0.0260679	NA
705880	MYCBPAP	MYCBP-associated protein isoform X5	341.848	4.75528	1.97214	2.41123	0.0158988	0.119541
712144	MZF1	myeloid zinc finger 1 isoform X2	225.42	4.7477	2.33014	2.03752	0.0415982	0.19969
696612	HSD11B1L	LOW QUALITY PROTEIN: hydroxysteroid 11-beta-dehydrogenase 1-like protein	10.4658	4.7402	2.09791	2.25949	0.0238531	NA
107000615	LOC107000615		22.2984	4.73324	2.01676	2.34695	0.0189276	NA
106992858	LOC106992858		18.264	4.73034	1.66977	2.83293	0.0046124	NA
107000613	LOC107000613		13.965	4.64625	2.1578	2.15323	0.0313004	NA
706527	KIAA0895	uncharacterized protein KIAA0895 homolog isoform X2	10.475	4.63071	1.91378	2.41967	0.0155345	NA
699838	APBA1	amyloid beta A4 precursor protein-binding family A member 1 isoform X2	8.69155	4.61337	2.31249	1.99498	0.0460454	NA
698281	EPS8L1	epidermal growth factor receptor kinase substrate 8-like protein 1	16.7349	4.56462	1.77521	2.57132	0.0101311	NA
717664	LOC717664		15.6241	4.55803	2.28653	1.99343	0.0462146	NA
693949	CBR4	carbonyl reductase family member 4	621.071	4.55176	1.93022	2.35816	0.0183658	0.125432
106997756	LOC106997756	codanin-1-like	163.286	4.54373	2.25089	2.01864	0.0435247	0.205504
699954	HID1	protein HID1 isoform X2	17.7009	4.52005	2.05742	2.19695	0.0280241	NA
715269	SLC26A10	solute carrier family 26 member 10	14.2993	4.49286	2.01541	2.22925	0.0257971	NA
694207	NCF1	neutrophil cytosol factor 1	12.8269	4.47459	2.19651	2.03714	0.0416364	NA
701073	SLC2A8	solute carrier family 2, facilitated glucose transporter member 8 isoform X1	93.7147	4.46832	1.05886	4.21994	2.44368e-05	NA
106998242	LOC106998242		13.8089	4.45959	1.89783	2.34984	0.0187817	NA
714429	CD52	CAMPATH-1 antigen precursor	14.9511	4.45375	1.75492	2.53786	0.0111533	NA
716007	SECTM1	LOW QUALITY PROTEIN: secreted and transmembrane protein 1	24.2055	4.4537	1.75858	2.53255	0.0113236	NA
720628	LOC720628		420.714	4.42689	2.20095	2.01135	0.0442883	0.207016
718891	PLEKHA4	pleckstrin homology domain-containing family A member 4	13.0577	4.39474	1.98077	2.21871	0.0265067	NA
717380	ZSWIM4	zinc finger SWIM domain-containing protein 4 isoform X1	23.8459	4.38047	1.80112	2.43208	0.0150125	NA
716488	METRN	meteorin	26.2989	4.37872	1.6408	2.66865	0.00761577	NA
106993832	LOC106993832		25.3991	4.3769	2.05817	2.1266	0.0334532	NA
698737	MICAL1	protein-methionine sulfoxide oxidase MICAL1 isoform X1	90.8809	4.3577	2.13145	2.04448	0.0409064	NA
715505	CTSW	cathepsin W	15.4426	4.34144	1.86544	2.3273	0.0199493	NA
716259	NARF	nuclear prelamin A recognition factor isoform X3	31.5758	4.32532	1.66218	2.6022	0.00926274	NA
697378	SUV39H2	histone-lysine N-methyltransferase SUV39H2 isoform X5	34.2058	4.31337	1.88119	2.2929	0.0218538	NA
106998154	LOC106998154		27.8329	4.30886	1.9977	2.15691	0.0310127	NA
720613	PANX2	pannexin-2 isoform X3	22.481	4.30645	2.14018	2.0122	0.0441992	NA
709478	SVEP1	sushi, von Willebrand factor type A, EGF and pentraxin domain-containing protein 1	54.8011	4.30392	1.09219	3.94062	8.12706e-05	NA
718286	LRTOMT	transmembrane O-methyltransferase isoform X1	96.397	4.30326	1.95979	2.19578	0.028108	NA
107000426	LOC107000426		18.2591	4.30089	1.87912	2.28877	0.0220925	NA
106999761	LOC106999761	translation initiation factor IF-2-like	70.9291	4.28404	1.98807	2.15487	0.031172	NA
699484	PAQR4	progestin and adipoQ receptor family member 4	59.8744	4.27931	2.1381	2.00146	0.0453432	NA
715911	MAP3K6	mitogen-activated protein kinase kinase kinase 6 isoform X3	40.7197	4.27215	1.35913	3.1433	0.00167052	NA
707405	LLGL1	lethal(2) giant larvae protein homolog 1	33.1125	4.25659	1.85414	2.29572	0.0216918	NA
716544	ZNF750	zinc finger protein 750	18.3959	4.21475	1.65386	2.54843	0.010821	NA
710514	MAP1A	microtubule-associated protein 1A isoform X2	8.96578	4.1845	2.12729	1.96706	0.0491762	NA
711113	VTI1B	vesicle transport through interaction with t-SNAREs homolog 1B	1020.14	4.17856	2.12121	1.9699	0.04885	0.216722
704152	COMTD1	catechol O-methyltransferase domain-containing protein 1	48.514	4.16896	1.40451	2.96827	0.00299478	NA
106997798	LOC106997798		14.5867	4.15086	1.72122	2.41158	0.0158836	NA
713815	HYLS1	hydrolethalus syndrome protein 1	17.1095	4.15027	1.75134	2.36977	0.017799	NA
100425255	PRKAG2	5\'-AMP-activated protein kinase subunit gamma-2 isoform X3	1138.61	4.13832	1.92957	2.14469	0.0319777	0.16991
709632	TNFAIP8L2	tumor necrosis factor alpha-induced protein 8-like protein 2	9.08619	4.11944	1.92303	2.14216	0.0321807	NA
695619	ARL6IP6	ADP-ribosylation factor-like protein 6-interacting protein 6	9.93373	4.11532	2.0094	2.04804	0.0405564	NA
708129	FNTB	protein farnesyltransferase subunit beta	8.10925	4.1116	2.09422	1.9633	0.0496109	NA
705518	NFAT5	nuclear factor of activated T-cells 5 isoform X4	48.5811	4.0751	1.97358	2.06482	0.0389397	NA
713021	SPATC1	speriolin	34.4372	4.07507	2.04989	1.98794	0.0468183	NA
715713	KIAA0513	uncharacterized protein KIAA0513 homolog isoform X1	39.7439	4.07306	1.34683	3.02419	0.00249304	NA
715175	DTX3	probable E3 ubiquitin-protein ligase DTX3 isoform X2	19.4724	4.06515	1.75024	2.32263	0.0201991	NA
719084	PNKP	bifunctional polynucleotide phosphatase/kinase	254.438	4.05624	1.85229	2.18985	0.0285351	0.163009
695276	WRAP73	WD repeat-containing protein WRAP73 isoform X1	22.3521	4.05007	1.78921	2.26361	0.0235981	NA
714474	WAS	wiskott-Aldrich syndrome protein isoform X1	8.16402	4.02848	1.91121	2.10782	0.0350468	NA
694560	TCF7L1	transcription factor 7-like 1	135.884	4.02037	1.72858	2.32582	0.0200282	0.132199
714377	TIRAP	toll/interleukin-1 receptor domain-containing adapter protein isoform X1	119.838	3.9981	1.97721	2.0221	0.0431662	NA
717041	AVPR1A	vasopressin V1a receptor	46.9562	3.9941	1.42319	2.80645	0.00500905	NA
709927	TRIM62	E3 ubiquitin-protein ligase TRIM62	28.1192	3.97546	1.97002	2.01798	0.0435933	NA
703912	ZNF503	zinc finger protein 503	87.6113	3.97426	1.96426	2.02329	0.0430431	NA
710780	PIGH	phosphatidylinositol N-acetylglucosaminyltransferase subunit H	15.1945	3.96911	1.78977	2.21767	0.0265774	NA
697567	PCSK7	proprotein convertase subtilisin/kexin type 7 isoform X2	102.764	3.92364	1.6888	2.32333	0.0201613	NA
106997495	LOC106997495		21.2617	3.92256	1.92738	2.03518	0.0418332	NA
705418	FAM104B	protein FAM104B	34.8928	3.91694	1.90073	2.06075	0.0393265	NA
696496	ABCA3	ATP-binding cassette sub-family A member 3	18.1435	3.90114	1.52155	2.56393	0.0103496	NA
100426136	EBF4	transcription factor COE4 isoform X1	22.2987	3.89273	1.51536	2.56884	0.0102039	NA
702144	IMP4	U3 small nucleolar ribonucleoprotein protein IMP4 isoform X1	27.3345	3.87157	1.40617	2.75328	0.00590008	NA
713882	MYH11	myosin-11 isoform X3	226.335	3.85218	0.946714	4.069	4.7216e-05	0.0102152
106993361	LOC106993361		40.7034	3.83313	1.28309	2.98742	0.00281344	NA
712923	C7H14orf93	LOW QUALITY PROTEIN: uncharacterized protein C14orf93 homolog	9.73396	3.81873	1.83419	2.08198	0.0373447	NA
106995133	LOC106995133		13.5177	3.81713	1.79669	2.12454	0.0336253	NA
711156	SLPI	antileukoproteinase precursor	884.622	3.80102	1.82806	2.07927	0.0375925	0.188835
710164	LOC710164	metal transporter CNNM4-like	15.4699	3.79836	1.76196	2.15575	0.0311028	NA
714563	MYO7B	unconventional myosin-VIIb	31.2247	3.79712	1.8796	2.02017	0.0433654	NA
716271	DUSP28	dual specificity phosphatase 28	42.3061	3.79273	1.89351	2.00302	0.0451756	NA
106994080	LOC106994080		103.598	3.79028	1.88824	2.00731	0.0447168	NA
706279	ZNF302	zinc finger protein 302 isoform X5	83.9954	3.78246	1.48312	2.55033	0.0107621	NA
100430938	LOC100430938	tubulin polyglutamylase TTLL13P isoform X1	8.87542	3.77663	1.84666	2.04511	0.0408443	NA
715924	PLCD3	1-phosphatidylinositol 4,5-bisphosphate phosphodiesterase delta-3 isoform X1	9.03591	3.75656	1.87587	2.00256	0.0452242	NA
707352	NAGPA	N-acetylglucosamine-1-phosphodiester alpha-N-acetylglucosaminidase isoform X1	19.5859	3.75612	1.40572	2.67204	0.00753928	NA
100427850	ITGAX	integrin alpha-X isoform X2	14.7441	3.75564	1.50433	2.49654	0.012541	NA
100425060	SIGIRR	single Ig IL-1-related receptor	16.8159	3.75562	1.50774	2.49089	0.0127422	NA
703419	TRMT61B	tRNA (adenine(58)-N(1))-methyltransferase, mitochondrial isoform X2	16.0723	3.75561	1.51048	2.48637	0.0129055	NA
698710	ABI3	ABI gene family member 3 isoform X4	18.2129	3.75435	1.84348	2.03655	0.0416948	NA
699442	GNAT2	guanine nucleotide-binding protein G(t) subunit alpha-2	149.246	3.73253	1.79279	2.08196	0.0373457	0.188031
716763	NTMT1	N-terminal Xaa-Pro-Lys N-methyltransferase 1 isoform X2	72.2727	3.72052	1.66208	2.23847	0.0251905	NA
106992421	ZNF579	LOW QUALITY PROTEIN: zinc finger protein 579	13.9962	3.71169	1.80952	2.05119	0.040248	NA
696367	CHD9	chromodomain-helicase-DNA-binding protein 9 isoform X7	95.8197	3.70837	1.0818	3.42796	0.000608138	NA
707380	ZBTB25	zinc finger and BTB domain-containing protein 25 isoform X1	23.5737	3.70018	1.86251	1.98666	0.0469598	NA
722609	WDR34	WD repeat-containing protein 34 isoform X1	45.3014	3.67148	1.62805	2.25514	0.0241244	NA
100427277	CHAC2	putative glutathione-specific gamma-glutamylcyclotransferase 2 isoform X1	13.6246	3.66618	1.83872	1.99387	0.0461659	NA
710113	DDX51	ATP-dependent RNA helicase DDX51	73.8159	3.66302	1.32798	2.75833	0.0058098	NA
700961	ZNF79	zinc finger protein 79 isoform X3	25.967	3.62872	1.33049	2.72736	0.00638435	NA
717645	NTN1	netrin-1	18.8819	3.62547	1.71851	2.10965	0.0348882	NA
720799	LMNTD2	lamin tail domain-containing protein 2 isoform X1	26.0912	3.60578	1.69157	2.13162	0.0330385	NA
720017	LOC720017		11.7923	3.60367	1.6159	2.23014	0.0257384	NA
708533	WDR20	WD repeat-containing protein 20	11.4101	3.60331	1.59091	2.26494	0.0235163	NA
721674	PHPT1	14 kDa phosphohistidine phosphatase isoform X2	49.8356	3.60034	1.07512	3.34877	0.000811721	NA
694572	SMAD9	mothers against decapentaplegic homolog 9	59.2633	3.57213	1.48022	2.41324	0.0158114	NA
697056	C4H6orf132	LOW QUALITY PROTEIN: uncharacterized protein C6orf132 homolog	130.16	3.56717	1.71802	2.07633	0.0378634	0.189317
714231	NOS3	nitric oxide synthase, endothelial isoform X2	25.0301	3.56339	1.36033	2.6195	0.00880589	NA
716992	COMMD9	COMM domain-containing protein 9 isoform X1	25.6042	3.56049	1.7037	2.08986	0.0366307	NA
717799	DAGLB	sn1-specific diacylglycerol lipase beta isoform X1	100.227	3.54457	1.40591	2.52119	0.011696	NA
106994988	LOC106994988	LOW QUALITY PROTEIN: zinc finger protein 865	35.7254	3.54454	1.6815	2.10796	0.0350345	NA
714914	DTX3L	E3 ubiquitin-protein ligase DTX3L isoform X2	167.972	3.53552	1.31815	2.68219	0.00731417	0.08498
710893	MFAP4	microfibril-associated glycoprotein 4	32.2939	3.53275	1.6712	2.11391	0.0345231	NA
712519	METTL21B	protein-lysine methyltransferase METTL21B	44.2872	3.53022	1.36711	2.58225	0.00981574	NA
701205	HHIP	hedgehog-interacting protein isoform X1	16.5653	3.52429	1.61089	2.1878	0.0286844	NA
106996916	LOC106996916		147.56	3.52426	1.22745	2.87121	0.00408908	0.0702966
711894	TMEM134	transmembrane protein 134 isoform X1	19.2853	3.50816	1.67524	2.09412	0.0362495	NA
717726	TAP1	antigen peptide transporter 1	65.099	3.50421	1.57773	2.22104	0.0263482	NA
106993874	LOC106993874		59.6924	3.50076	1.34398	2.60477	0.00919352	NA
710844	CNOT11	CCR4-NOT transcription complex subunit 11	146.38	3.49055	1.55139	2.24995	0.0244522	0.152507
106995146	LOC106995146		313.196	3.4889	1.59097	2.19294	0.0283119	0.163009
705541	ST7L	suppressor of tumorigenicity 7 protein-like isoform X8	140.907	3.48811	1.66065	2.10045	0.0356892	0.182234
717952	ATG16L2	LOW QUALITY PROTEIN: autophagy-related protein 16-2	126.142	3.48809	1.59848	2.18213	0.0290997	0.163214
106993437	LOC106993437	serine/arginine-rich splicing factor 8-like	28.9082	3.48627	1.73461	2.00983	0.0444496	NA
717808	GPR137B	integral membrane protein GPR137B	24.5124	3.48428	1.57161	2.21702	0.0266216	NA
100430236	LOC100430236	protein kinase C zeta type-like	61.0643	3.46511	1.39004	2.49282	0.0126732	NA
716899	RPS6KA2	ribosomal protein S6 kinase alpha-2 isoform X4	30.2022	3.45998	1.54268	2.24284	0.0249072	NA
713825	C19H19orf52	uncharacterized protein C19orf52 homolog	25.0591	3.42148	1.73788	1.96877	0.0489796	NA
705604	POMT2	protein O-mannosyl-transferase 2	48.992	3.4142	1.20275	2.83866	0.00453029	NA
697128	WDR72	WD repeat-containing protein 72 isoform X1	90.9589	3.41122	1.28707	2.65038	0.00804018	NA
720666	ADM2	ADM2 isoform X1	16.0706	3.40969	1.53952	2.21477	0.026776	NA
701335	NOL7	nucleolar protein 7 isoform X1	73.4182	3.40548	1.12974	3.01439	0.00257495	NA
707368	EXOSC9	exosome complex component RRP45	32.6681	3.40207	1.49903	2.26951	0.0232371	NA
107000973	LOC107000973		17.1686	3.39624	1.46747	2.31435	0.0206487	NA
715485	ERCC2	TFIIH basal transcription factor complex helicase XPD subunit isoform X1	27.8013	3.37032	1.35346	2.49016	0.0127686	NA
100568436	BORCS8	protein MEF2BNB	53.1921	3.36273	1.56765	2.14508	0.0319465	NA
700835	NPC1	Niemann-Pick C1 protein isoform X2	183.984	3.36103	1.61044	2.08702	0.0368861	0.186585
696986	MINA	bifunctional lysine-specific demethylase and histidyl-hydroxylase MINA isoform X1	275.579	3.35476	1.69734	1.97648	0.0481007	0.21619
706888	MMS19	MMS19 nucleotide excision repair protein homolog isoform X3	139.43	3.35129	1.37565	2.43615	0.0148445	0.116206
705111	INO80	DNA helicase INO80 isoform X2	94.0674	3.3481	1.03382	3.23858	0.00120127	NA
719833	ZNF511	zinc finger protein 511	55.3926	3.34373	1.50677	2.21913	0.0264777	NA
707523	DISP2	protein dispatched homolog 2	30.06	3.32998	1.41673	2.35046	0.0187503	NA
705822	SLC35B4	UDP-xylose and UDP-N-acetylglucosamine transporter	24.7754	3.32975	1.67352	1.98966	0.046628	NA
694959	ARL13B	ADP-ribosylation factor-like protein 13B isoform X4	15.2896	3.30876	1.43277	2.30935	0.0209244	NA
703513	ZRANB2	zinc finger Ran-binding domain-containing protein 2 isoform X1	200.405	3.3058	1.63872	2.0173	0.0436637	0.205504
710664	NME6	nucleoside diphosphate kinase 6	69.6254	3.30563	1.08882	3.03596	0.00239771	NA
711860	ZNF639	zinc finger protein 639	36.7824	3.30552	1.57268	2.10183	0.0355679	NA
693423	RHBDF1	LOW QUALITY PROTEIN: inactive rhomboid protein 1	35.8867	3.28204	1.14197	2.87401	0.00405291	NA
693890	OSER1	oxidative stress-responsive serine-rich protein 1	77.1318	3.279	1.13667	2.88473	0.00391745	NA
697343	WDR24	WD repeat-containing protein 24	97.7996	3.27369	1.33899	2.4449	0.014489	NA
702323	KLF11	Krueppel-like factor 11 isoform X2	40.5099	3.2696	1.21417	2.69288	0.0070838	NA
106994835	LOC106994835		11.9565	3.26455	1.57993	2.06625	0.0388046	NA
718865	U2AF1L4	splicing factor U2AF 26 kDa subunit isoform X1	13.4965	3.26364	1.60929	2.02801	0.0425595	NA
698931	SLC2A1	solute carrier family 2, facilitated glucose transporter member 1	28.9046	3.25738	1.20765	2.6973	0.00699041	NA
716294	OMA1	metalloendopeptidase OMA1, mitochondrial isoform X1	41.1661	3.25643	1.47924	2.20142	0.0277065	NA
717977	SGSH	N-sulphoglucosamine sulphohydrolase isoform X1	33.0232	3.24442	1.13896	2.84859	0.00439133	NA
100425340	ZNF383	zinc finger protein 383	56.8073	3.23996	1.65257	1.96056	0.04993	NA
699578	IRF7	interferon regulatory factor 7	22.6941	3.23483	1.52715	2.11821	0.0341572	NA
574260	ATP5E	ATP synthase subunit epsilon, mitochondrial	43.7083	3.23347	1.60963	2.00883	0.0445553	NA
696330	LZTR1	leucine-zipper-like transcriptional regulator 1 isoform X1	274.979	3.21275	1.50098	2.14044	0.0323194	0.16991
709959	PIK3CA	phosphatidylinositol 4,5-bisphosphate 3-kinase catalytic subunit alpha isoform	49.1169	3.20861	1.41533	2.26703	0.0233881	NA
704987	PAM16	mitochondrial import inner membrane translocase subunit TIM16 isoform X1	15.3588	3.19932	1.49802	2.1357	0.032704	NA
697772	PDK1	pyruvate dehydrogenase (acetyl-transferring) kinase isozyme 1, mitochondrial isoform X3	37.7315	3.19169	1.40724	2.26804	0.0233265	NA
708634	SLC22A23	solute carrier family 22 member 23 isoform X2	121.898	3.19124	1.3445	2.37355	0.0176178	NA
710387	PPP2R1B	serine/threonine-protein phosphatase 2A 65 kDa regulatory subunit A beta isoform isoform X3	364.656	3.18783	1.60627	1.98461	0.0471877	0.214175
719474	DUSP23	dual specificity protein phosphatase 23	26.1063	3.18345	1.50653	2.1131	0.034592	NA
705233	LTC4S	leukotriene C4 synthase isoform X2	14.0478	3.1832	1.4672	2.16957	0.0300392	NA
702261	TTC30B	tetratricopeptide repeat protein 30B	15.3948	3.1805	1.55897	2.04013	0.041337	NA
703953	BAG4	BAG family molecular chaperone regulator 4 isoform X1	98.7938	3.17361	1.5827	2.00519	0.0449427	NA
697736	NDUFA2	NADH dehydrogenase	295.785	3.15805	1.59886	1.97518	0.0482474	0.216264
711873	AGO2	protein argonaute-2	21.09	3.15567	1.5715	2.00806	0.0446368	NA
707279	ITGA7	integrin alpha-7	345.715	3.14814	1.59562	1.97299	0.0484965	0.216702
714024	BOP1	ribosome biogenesis protein BOP1	229.675	3.1255	1.52217	2.05332	0.0400412	0.19613
702035	CCDC90B	coiled-coil domain-containing protein 90B, mitochondrial isoform X1	54.435	3.12148	1.49942	2.08178	0.0373621	NA
716188	NIPSNAP3A	protein NipSnap homolog 3A	20.9141	3.11916	1.5374	2.02885	0.0424733	NA
715524	RCCD1	RCC1 domain-containing protein 1 isoform X1	32.3323	3.11577	1.26072	2.47142	0.0134579	NA
700655	GREB1L	GREB1-like protein isoform X1	43.2265	3.10987	1.38176	2.25065	0.0244074	NA
715180	TNK1	non-receptor tyrosine-protein kinase TNK1 isoform X1	43.5692	3.10915	1.24957	2.48819	0.0128396	NA
106999758	LOC106999758		91.5205	3.10356	1.52717	2.03223	0.0421308	NA
710475	FAM109A	sesquipedalian-1	30.5614	3.0944	1.40298	2.20559	0.027413	NA
711479	BIK	bcl-2-interacting killer isoform X2	30.8431	3.09417	1.51749	2.039	0.0414498	NA
699894	RIBC1	RIB43A-like with coiled-coils protein 1 isoform X1	60.5026	3.09111	1.39309	2.21888	0.0264946	NA
100425312	LIME1	lck-interacting transmembrane adapter 1 isoform X2	330.137	3.08853	1.11643	2.76643	0.0056673	0.0771584
719428	TPM4	tropomyosin alpha-4 chain isoform X5	48.8541	3.07485	1.25319	2.45361	0.0141429	NA
107000976	LOC107000976	NADH dehydrogenase	13.675	3.06786	1.45079	2.11462	0.0344625	NA
702474	ACSF2	acyl-CoA synthetase family member 2, mitochondrial isoform X1	1943.91	3.06774	1.46565	2.09309	0.0363414	0.185127
708717	CREB1	cyclic AMP-responsive element-binding protein 1 isoform X5	60.1182	3.06632	1.29173	2.37382	0.0176052	NA
716225	FAM63A	protein FAM63A isoform X1	41.0681	3.04373	1.25101	2.43301	0.0149739	NA
701241	TRIOBP	LOW QUALITY PROTEIN: TRIO and F-actin-binding protein	60.5025	3.01533	1.31613	2.29106	0.0219598	NA
714856	PARP9	poly	100.523	3.00783	1.25134	2.40368	0.0162308	NA
693395	PTRHD1	putative peptidyl-tRNA hydrolase PTRHD1	15.7523	3.00682	1.5162	1.98313	0.0473531	NA
697370	SLC25A21	mitochondrial 2-oxodicarboxylate carrier	15.7942	2.97611	1.49483	1.99093	0.0464886	NA
702167	AQP8	aquaporin-8	32.8864	2.96252	1.28777	2.30051	0.0214196	NA
710266	PPL	periplakin	115.946	2.95696	1.39792	2.11526	0.034408	NA
720192	LSM4	U6 snRNA-associated Sm-like protein LSm4	66.7337	2.95544	1.2771	2.31418	0.0206577	NA
704542	AUH	methylglutaconyl-CoA hydratase, mitochondrial isoform X1	133.825	2.94861	1.13872	2.58941	0.00961415	0.0937596
703335	FAM13A	protein FAM13A isoform X4	39.5156	2.94546	1.18628	2.48293	0.0130306	NA
712848	RPTOR	regulatory-associated protein of mTOR isoform X3	71.35	2.94132	1.33197	2.20825	0.0272266	NA
710766	MCM7	DNA replication licensing factor MCM7 isoform X1	70.1846	2.93632	1.39014	2.11225	0.0346647	NA
697523	PDPK1	3-phosphoinositide-dependent protein kinase 1 isoform X2	174.677	2.93521	1.42827	2.05509	0.0398705	0.195861
700913	GTPBP2	GTP-binding protein 2 isoform X2	43.7714	2.92307	1.22781	2.38071	0.0172791	NA
695885	C20H16orf70	UPF0183 protein C16orf70 homolog isoform X1	89.018	2.91637	1.39069	2.09708	0.0359869	NA
710488	AAED1	thioredoxin-like protein AAED1 isoform X2	43.3345	2.90686	1.3229	2.19735	0.0279956	NA
695367	GPC6	glypican-6 isoform X1	146.47	2.89909	0.996479	2.90933	0.00362199	0.0702966
720515	ATXN3	ataxin-3 isoform X4	51.2998	2.89004	1.47216	1.96313	0.0496309	NA
700012	EXOSC4	exosome complex component RRP41	20.1012	2.8844	1.39571	2.06663	0.0387694	NA
713171	MFSD12	major facilitator superfamily domain-containing protein 12 isoform X1	55.0329	2.87872	1.28374	2.24245	0.0249326	NA
100426504	BORCS7	UPF0693 protein C10orf32 homolog	112.769	2.85986	1.40074	2.04168	0.0411829	NA
703052	SLC26A1	sulfate anion transporter 1	335.206	2.85613	1.45677	1.96059	0.049927	0.217927
715966	C4H6orf47	uncharacterized protein C6orf47 homolog	47.8179	2.8517	1.22388	2.33005	0.0198034	NA
714372	SH3BGRL3	SH3 domain-binding glutamic acid-rich-like protein 3	33.8244	2.83704	1.27469	2.22567	0.0260365	NA
711298	DNAJB14	dnaJ homolog subfamily B member 14 isoform X1	49.7504	2.82822	1.36516	2.0717	0.038293	NA
693838	ATP6V0D2	V-type proton ATPase subunit d 2	88.0921	2.82202	1.28599	2.19444	0.0282041	NA
712644	ATP6V0E2	V-type proton ATPase subunit e 2 isoform X2	152.591	2.81579	1.26842	2.21993	0.0264238	0.157497
719385	RASD2	GTP-binding protein Rhes	73.5753	2.80952	1.15364	2.43536	0.0148769	NA
707353	SETD6	N-lysine methyltransferase SETD6 isoform X4	191.357	2.80052	1.3719	2.04135	0.0412158	0.198984
701954	GDPGP1	GDP-D-glucose phosphorylase 1	20.42	2.79519	1.42439	1.96238	0.0497188	NA
719553	DAAM2	disheveled-associated activator of morphogenesis 2 isoform X2	279.815	2.7833	1.3964	1.9932	0.0462399	0.212096
702030	SUPT7L	STAGA complex 65 subunit gamma isoform X2	26.6924	2.78115	1.21034	2.29782	0.0215722	NA
715714	BRWD1	bromodomain and WD repeat-containing protein 1 isoform X2	70.2251	2.76736	1.25308	2.20844	0.0272135	NA
702942	CREBZF	CREB/ATF bZIP transcription factor	55.2631	2.76339	1.3951	1.98079	0.0476151	NA
703294	TARBP2	RISC-loading complex subunit TARBP2 isoform X2	23.8152	2.75517	1.36009	2.02572	0.0427933	NA
713870	ZDHHC24	probable palmitoyltransferase ZDHHC24	27.4413	2.75467	1.26948	2.16992	0.0300129	NA
712932	XRCC6BP1	mitochondrial inner membrane protease ATP23 homolog	22.3154	2.75439	1.32872	2.07297	0.0381749	NA
708052	UTP18	U3 small nucleolar RNA-associated protein 18 homolog	27.744	2.75305	1.3162	2.09167	0.0364679	NA
718525	AATK	serine/threonine-protein kinase LMTK1 isoform X2	58.1209	2.74054	1.39341	1.96679	0.0492071	NA
701594	FBXL6	F-box/LRR-repeat protein 6	27.6333	2.73403	1.33913	2.04164	0.0411868	NA
720615	PGAM2	phosphoglycerate mutase 2	32.8135	2.73213	1.29064	2.11687	0.0342708	NA
701787	MZT2B	mitotic-spindle organizing protein 2B isoform X1	59.6303	2.7253	1.07288	2.54016	0.0110801	NA
695142	RFTN1	raftlin	313.686	2.72433	1.0392	2.62157	0.00875265	0.088549
708296	RASEF	ras and EF-hand domain-containing protein isoform X3	34.7457	2.70914	1.09781	2.46777	0.0135956	NA
701733	TAF1B	TATA box-binding protein-associated factor RNA polymerase I subunit B isoform X1	27.9964	2.70241	1.21462	2.2249	0.026088	NA
699034	VGLL4	transcription cofactor vestigial-like protein 4 isoform X2	72.9122	2.70098	1.11836	2.41513	0.0157297	NA
106995599	LOC106995599	cytochrome P450 2D17-like	26.5131	2.69996	1.31903	2.04693	0.0406653	NA
695171	ZNF140	zinc finger protein 140 isoform X5	44.4608	2.69641	1.32455	2.03571	0.0417794	NA
715796	METTL1	tRNA (guanine-N(7)-)-methyltransferase isoform X2	21.3776	2.69107	1.31146	2.05196	0.0401735	NA
719343	GPS1	COP9 signalosome complex subunit 1 isoform X6	279.171	2.68691	1.19798	2.24287	0.0249053	0.152507
709975	WDR37	WD repeat-containing protein 37 isoform X2	53.1441	2.68285	1.13072	2.37269	0.017659	NA
714264	CEP85	centrosomal protein of 85 kDa isoform X4	34.6226	2.67473	1.20507	2.21956	0.0264488	NA
707716	TSPAN4	tetraspanin-4	85.884	2.66983	1.26457	2.11126	0.0347498	NA
712798	ARHGAP1	rho GTPase-activating protein 1 isoform X1	224.653	2.66846	1.34058	1.99052	0.0465335	0.212991
721180	ABR	active breakpoint cluster region-related protein isoform X1	60.5652	2.66146	1.16522	2.28409	0.0223662	NA
709302	MRPL53	39S ribosomal protein L53, mitochondrial isoform X4	127.682	2.65678	1.05902	2.50873	0.0121167	0.105352
720821	DEAF1	deformed epidermal autoregulatory factor 1 homolog	64.2253	2.64563	1.3044	2.02823	0.0425364	NA
708337	ZNF182	zinc finger protein 182 isoform X1	20.9458	2.64338	1.24971	2.11518	0.0344143	NA
719551	YIF1B	protein YIF1B isoform X5	35.0354	2.61037	1.15664	2.25686	0.024017	NA
699463	LIMS2	LIM and senescent cell antigen-like-containing domain protein 2 isoform X5	66.7822	2.60805	1.11573	2.33752	0.0194119	NA
709107	INO80B	INO80 complex subunit B isoform X2	25.9352	2.59262	1.19207	2.17488	0.0296393	NA
698520	LOC698520	glycine cleavage system H protein, mitochondrial	37.9844	2.57821	1.30987	1.96829	0.0490347	NA
695882	E4F1	transcription factor E4F1 isoform X3	63.8932	2.57513	1.12641	2.28614	0.0222462	NA
719449	PTOV1	prostate tumor-overexpressed gene 1 protein	316.041	2.5706	1.22236	2.10298	0.0354677	0.181961
702586	SNRPG	small nuclear ribonucleoprotein G	45.3211	2.56768	1.21747	2.10903	0.0349417	NA
699343	ALKBH7	alpha-ketoglutarate-dependent dioxygenase alkB homolog 7, mitochondrial	73.3728	2.54343	1.00549	2.52953	0.0114215	NA
695064	ZBTB16	zinc finger and BTB domain-containing protein 16 isoform X1	531.783	2.53596	1.1001	2.30521	0.0211546	0.137491
721716	PITPNM1	membrane-associated phosphatidylinositol transfer protein 1 isoform X3	23.2313	2.53244	1.23419	2.0519	0.0401795	NA
712249	TTBK2	tau-tubulin kinase 2 isoform X3	54.9167	2.53032	1.15027	2.19975	0.0278245	NA
722215	RPL7A	60S ribosomal protein L7a	385.234	2.51885	1.09101	2.30873	0.0209588	0.136674
106992713	PYGO2	pygopus homolog 2 isoform X1	52.4581	2.50617	1.23363	2.03154	0.0422	NA
699489	IFNGR2	interferon gamma receptor 2	44.8495	2.4987	1.22842	2.03408	0.0419438	NA
703538	DPAGT1	UDP-N-acetylglucosamine--dolichyl-phosphate N-acetylglucosaminephosphotransferase isoform X1	88.9369	2.47604	1.11935	2.21203	0.0269643	NA
708817	MYBBP1A	myb-binding protein 1A	55.887	2.4674	1.18935	2.07457	0.038026	NA
696341	C13H2orf68	UPF0561 protein C2orf68 homolog	35.4113	2.46156	1.23968	1.98565	0.0470725	NA
697266	SSR4	translocon-associated protein subunit delta	224.602	2.45485	1.1232	2.18558	0.0288463	0.163009
705751	GGA3	ADP-ribosylation factor-binding protein GGA3 isoform X3	60.1232	2.45283	1.12517	2.17996	0.0292607	NA
712893	AMY2B	amylase, alpha 2B (pancreatic) isoform X1	155.487	2.4409	1.20277	2.0294	0.0424173	0.202035
696215	ADGRF3	adhesion G-protein coupled receptor F3 isoform X10	109.072	2.43019	1.01	2.40613	0.0161227	NA
715845	MRPS22	28S ribosomal protein S22, mitochondrial isoform X1	138.459	2.42964	1.10894	2.19095	0.0284556	0.163009
693509	PFKFB2	6-phosphofructo-2-kinase/fructose-2,6-bisphosphatase 2 isoform X1	38.386	2.42882	1.06836	2.27341	0.0230015	NA
708282	ZNF335	zinc finger protein 335 isoform X1	104.958	2.42542	1.11262	2.17991	0.0292644	NA
715604	SELO	selenoprotein O	221.868	2.41746	0.937887	2.57756	0.00995011	0.0957421
693868	AVL9	late secretory pathway protein AVL9 homolog isoform X1	51.5824	2.41156	1.0691	2.2557	0.0240892	NA
709226	FUK	L-fucose kinase isoform X2	67.7995	2.41038	1.17382	2.05344	0.0400299	NA
722168	C3H21orf2	protein C21orf2 isoform X3	56.8852	2.40031	1.12716	2.12951	0.033212	NA
711187	MSH3	DNA mismatch repair protein Msh3	104.372	2.38792	1.0188	2.34385	0.0190857	NA
698337	LOC698337	kelch repeat and BTB domain-containing protein 7	31.5043	2.38249	1.09284	2.18009	0.0292506	NA
707510	ARHGEF18	rho guanine nucleotide exchange factor 18 isoform X2	178.658	2.37704	1.14551	2.0751	0.037977	0.189447
696323	ALG6	dolichyl pyrophosphate Man9GlcNAc2 alpha-1,3-glucosyltransferase	39.324	2.37609	1.19755	1.98412	0.0472427	NA
716351	SEC22C	vesicle-trafficking protein SEC22c isoform X2	28.6885	2.37054	1.15872	2.04582	0.0407736	NA
707616	DENND6A	protein DENND6A isoform X5	62.8339	2.36079	1.09711	2.15183	0.0314111	NA
703063	PRKRA	interferon-inducible double-stranded RNA-dependent protein kinase activator A	36.5316	2.3598	1.11747	2.11172	0.0347102	NA
705371	SMIM19	small integral membrane protein 19 isoform X2	137.391	2.35403	1.10038	2.13929	0.0324124	0.16991
715472	TM9SF1	transmembrane 9 superfamily member 1 isoform X1	74.6502	2.33776	1.00544	2.32511	0.020066	NA
712262	CD9	CD9 antigen	79.9085	2.33556	1.10754	2.10878	0.0349635	NA
711154	NID1	nidogen-1	508.713	2.33245	1.18244	1.97256	0.0485452	0.216702
697611	TMCO6	transmembrane and coiled-coil domain-containing protein 6 isoform X5	77.7889	2.32326	1.05387	2.2045	0.0274892	NA
715558	MUS81	crossover junction endonuclease MUS81 isoform X2	65.0263	2.30119	1.01491	2.26738	0.0233669	NA
711826	TXNDC11	thioredoxin domain-containing protein 11 isoform X2	93.9085	2.29468	0.979372	2.34302	0.0191285	NA
703075	EPN3	epsin-3 isoform X1	110.266	2.2791	1.00584	2.26587	0.0234595	NA
710548	GNG5	guanine nucleotide-binding protein G(I)/G(S)/G(O) subunit gamma-5	39.1568	2.26597	1.07107	2.11562	0.0343774	NA
711521	GUCD1	protein GUCD1 isoform X1	115.186	2.2546	1.09909	2.05134	0.0402343	NA
704290	DDHD2	phospholipase DDHD2 isoform X1	89.1255	2.22607	1.06772	2.08488	0.0370802	NA
719093	TBC1D17	TBC1 domain family member 17	66.7273	2.21802	1.05631	2.09979	0.0357477	NA
694947	SLC1A1	excitatory amino acid transporter 3	271.49	2.21499	1.03538	2.1393	0.0324117	0.16991
700432	PPP1R13B	apoptosis-stimulating of p53 protein 1 isoform X3	67.7294	2.18078	0.9722	2.24314	0.0248877	NA
100423688	STBD1	starch-binding domain-containing protein 1	562.314	2.17837	1.01775	2.14037	0.032325	0.16991
700033	LRIG1	leucine-rich repeats and immunoglobulin-like domains protein 1 isoform X1	145.125	2.1725	1.09556	1.98301	0.0473667	0.214538
715848	APOM	apolipoprotein M isoform X2	384.483	2.05716	0.936858	2.19581	0.0281055	0.163009
693631	LOC693631	cytochrome P450 2J2 isoform X1	223.714	2.04129	1.03253	1.97697	0.0480445	0.21619
701179	FARP2	FERM, RhoGEF and pleckstrin domain-containing protein 2 isoform X2	91.0429	2.03883	1.0308	1.97791	0.0479389	NA
706918	MAN1B1	endoplasmic reticulum mannosyl-oligosaccharide 1,2-alpha-mannosidase isoform X2	162.48	2.03616	0.934504	2.17887	0.0293417	0.163724
714639	LPCAT3	lysophospholipid acyltransferase 5	121.06	2.00292	0.941727	2.12686	0.033432	NA
106992483	TMED2	transmembrane emp24 domain-containing protein 2 isoform X1	238.403	-2.00706	1.02181	-1.96422	0.0495051	0.217592
715270	CALM2	calmodulin	163.039	-2.04479	1.04085	-1.96455	0.0494666	0.217592
701117	ANPEP	aminopeptidase N	1495.97	-2.05717	1.03493	-1.98774	0.0468409	0.213754
713033	THRAP3	thyroid hormone receptor-associated protein 3 isoform X2	145.807	-2.08604	0.95892	-2.17541	0.0295994	0.163894
700199	TTC36	tetratricopeptide repeat protein 36	190.573	-2.0888	1.00519	-2.07802	0.0377077	0.188975
718819	APLP2	amyloid-like protein 2 isoform X1	321.654	-2.11884	0.981678	-2.15839	0.0308977	0.167512
694305	TMSB10	thymosin beta-10	131.382	-2.12159	1.06819	-1.98616	0.0470161	0.213844
696880	ETNPPL	ethanolamine-phosphate phospho-lyase	138.225	-2.12986	0.955565	-2.2289	0.0258204	0.156149
695499	ANGPTL3	angiopoietin-related protein 3	694.571	-2.13032	0.894103	-2.38263	0.0171896	0.122823
703455	LOC703455	40S ribosomal protein S3a	251.275	-2.13547	1.05849	-2.01746	0.0436471	0.205504
703903	RNASE4	ribonuclease 4 precursor	529.235	-2.14081	1.0858	-1.97163	0.0486516	0.216722
694196	RPL32	60S ribosomal protein L32	195.866	-2.14432	0.979163	-2.18995	0.0285276	0.163009
100426173	NDUFC2	NADH dehydrogenase	192.623	-2.14823	1.05836	-2.02978	0.0423787	0.202035
695790	RPS20	40S ribosomal protein S20	262.743	-2.14888	1.03899	-2.06825	0.0386169	0.191756
712274	LOC712274	40S ribosomal protein S6	489.108	-2.15	0.897361	-2.39592	0.0165789	0.121254
715555	OS9	protein OS-9 isoform X6	471.021	-2.15041	0.890848	-2.41389	0.0157834	0.119541
106994799	APOC1	apolipoprotein C-I	1516.47	-2.1523	0.878753	-2.44927	0.0143147	0.11429
707662	REEP6	receptor expression-enhancing protein 6	283.412	-2.16183	0.971373	-2.22554	0.0260449	0.157068
702954	CYP2A26	cytochrome P450, family 2, subfamily A, polypeptide 6 precursor	352.316	-2.16337	1.02944	-2.10151	0.0355959	0.182187
708589	C1QC	complement C1q subcomponent subunit C isoform X1	111.452	-2.17171	1.08673	-1.99839	0.045674	NA
709022	FBP1	fructose-1,6-bisphosphatase 1 isoform X1	732.864	-2.1742	1.02966	-2.11157	0.0347231	0.178941
702155	TPT1	translationally-controlled tumor protein	2955.93	-2.18227	0.827742	-2.63641	0.00837881	0.0865991
106995030	LOC106995030	liver carboxylesterase 1-like	300.643	-2.18233	0.997567	-2.18765	0.0286948	0.163009
703613	C3	complement C3	18817.2	-2.18826	1.04694	-2.09014	0.0366053	0.186034
574096	SOD1	superoxide dismutase	737.389	-2.20072	1.00803	-2.18319	0.0290218	0.163201
106994228	CFHR2	complement factor H-related protein 2 isoform X3	332.459	-2.20132	1.07129	-2.05482	0.0398959	0.195861
719240	TFR2	LOW QUALITY PROTEIN: transferrin receptor protein 2	1099.89	-2.21361	1.10576	-2.00189	0.0452962	0.209097
702652	MBL2	mannose-binding protein C precursor	323.098	-2.22717	1.13506	-1.96215	0.0497445	0.217592
713451	ALDH2	aldehyde dehydrogenase, mitochondrial isoform X2	1435.28	-2.23337	1.09434	-2.04083	0.0412673	0.198984
694157	CTSZ	cathepsin Z	573.751	-2.23633	1.04004	-2.15022	0.0315375	0.168489
706883	NPM1	nucleophosmin isoform X1	234.152	-2.23953	0.942727	-2.37558	0.0175213	0.123605
710901	RPS14	40S ribosomal protein S14	633.199	-2.24758	0.934135	-2.40606	0.0161257	0.119562
701021	CREG1	protein CREG1	331.792	-2.25502	1.12332	-2.00747	0.0447002	0.207229
699401	PGM1	phosphoglucomutase-1 isoform X2	342.774	-2.25713	0.992075	-2.27517	0.0228959	0.144941
694569	CTSL	cathepsin L1	459.145	-2.2619	0.871407	-2.59569	0.00944023	0.0924801
705543	43161	mitochondrial amidoxime reducing component 2	466.428	-2.26645	1.13459	-1.9976	0.0457595	0.210786
708441	HDAC1	histone deacetylase 1 isoform X2	67.5402	-2.26666	1.12805	-2.00936	0.0444986	NA
711612	ANXA6	annexin A6 isoform X2	143.745	-2.28817	1.05578	-2.16729	0.0302128	0.165691
100144394	CYP3A7	cytochrome P450 3A7 isoform X1	695.786	-2.28886	1.15821	-1.97621	0.0481309	0.21619
698487	FGB	fibrinogen beta chain	12349.5	-2.29298	0.837937	-2.73646	0.00621049	0.0814892
714522	DCAF5	DDB1- and CUL4-associated factor 5 isoform X4	135.768	-2.30144	1.12456	-2.04652	0.0407048	0.197569
714516	KARS	lysine--tRNA ligase	84.805	-2.30791	1.11848	-2.06343	0.0390717	NA
695305	ITIH4	inter-alpha-trypsin inhibitor heavy chain H4 isoform X7	4917.58	-2.31333	1.08665	-2.12887	0.0332652	0.172708
695915	PHYH	phytanoyl-CoA dioxygenase, peroxisomal	322.233	-2.31991	1.17852	-1.9685	0.0490109	0.216991
707233	HSDL2	hydroxysteroid dehydrogenase-like protein 2 isoform X1	162.743	-2.32858	1.1675	-1.99449	0.0460986	0.211897
718928	TECR	very-long-chain enoyl-CoA reductase	118.036	-2.32989	1.06146	-2.19499	0.0281645	NA
705943	TTR	transthyretin precursor	4530.15	-2.33016	0.8258	-2.8217	0.00477704	0.0720439
700192	CYP27A1	sterol 26-hydroxylase, mitochondrial	680.905	-2.33805	0.988044	-2.36634	0.0179647	0.124933
716977	ALDH1L1	cytosolic 10-formyltetrahydrofolate dehydrogenase isoform X1	1871.85	-2.33858	0.921311	-2.53832	0.0111387	0.0991857
704794	CANX	calnexin isoform X2	284.439	-2.35305	1.07636	-2.18612	0.0288067	0.163009
705437	RPN1	dolichyl-diphosphooligosaccharide--protein glycosyltransferase subunit 1 precursor	245.867	-2.35375	1.07258	-2.19447	0.0282018	0.163009
717809	ALPL	alkaline phosphatase, tissue-nonspecific isozyme isoform X2	115.755	-2.35446	1.16298	-2.0245	0.0429186	NA
699325	OSBP	oxysterol-binding protein 1	100.681	-2.35762	1.18529	-1.98907	0.0466931	NA
713670	MLF2	myeloid leukemia factor 2	111.139	-2.35866	1.1019	-2.14054	0.0323108	NA
717805	FKBP2	peptidyl-prolyl cis-trans isomerase FKBP2 isoform X1	90.2678	-2.36035	1.05654	-2.23403	0.025481	NA
708018	SDHA	succinate dehydrogenase	302.99	-2.36067	1.14802	-2.0563	0.0397534	0.195861
714203	AGT	angiotensinogen isoform X1	850.649	-2.36914	1.00848	-2.34922	0.0188128	0.126489
702410	MTDH	protein LYRIC isoform X1	131.411	-2.37015	1.0766	-2.20151	0.0276999	0.162082
713101	HAAO	3-hydroxyanthranilate 3,4-dioxygenase	351.208	-2.37947	1.18722	-2.00425	0.0450435	0.208374
716180	CERS2	ceramide synthase 2	507.535	-2.4014	1.17025	-2.05203	0.0401663	0.196298
710136	AZGP1	zinc-alpha-2-glycoprotein precursor	1773.19	-2.4023	0.833994	-2.88047	0.00397081	0.0702966
719379	IFI30	gamma-interferon-inducible lysosomal thiol reductase	180.505	-2.40671	1.05571	-2.2797	0.0226253	0.14407
697298	NUCKS1	nuclear ubiquitous casein and cyclin-dependent kinase substrate 1 isoform X1	189.478	-2.40801	0.966818	-2.49066	0.0127506	0.108255
709232	GSTA1	glutathione S-transferase alpha 1	2613.43	-2.41524	0.974087	-2.47949	0.0131571	0.109138
703891	PLG	plasminogen precursor	6526.2	-2.41779	0.969397	-2.49412	0.0126271	0.108255
719645	DCAF8	DDB1- and CUL4-associated factor 8 isoform X2	171.847	-2.41842	1.23155	-1.96372	0.0495631	0.217592
716908	CRAT	carnitine O-acetyltransferase isoform X1	170.86	-2.42568	1.2312	-1.97017	0.0488186	0.216722
712091	UBXN4	UBX domain-containing protein 4	135.495	-2.42764	1.12718	-2.15373	0.0312614	0.167943
714747	LOC714747	splicing factor 3B subunit 2	64.2871	-2.43919	1.13635	-2.14652	0.0318311	NA
700963	IGFBP4	insulin-like growth factor-binding protein 4 precursor	1241.32	-2.43941	0.851136	-2.86606	0.0041561	0.0702966
708499	VTN	vitronectin	4427.99	-2.44304	1.01804	-2.39976	0.0164057	0.121223
695051	EIF3D	eukaryotic translation initiation factor 3 subunit D	80.695	-2.44396	1.13925	-2.14525	0.0319331	NA
701719	MAGED2	melanoma-associated antigen D2 isoform X1	144.091	-2.44419	1.21703	-2.00833	0.0446083	0.207229
714702	P4HB	protein disulfide-isomerase	1875.49	-2.45265	0.91849	-2.67031	0.00757819	0.0863515
700296	PNN	pinin isoform X2	266.045	-2.45687	0.91942	-2.6722	0.00753562	0.0863208
716336	TPM3	tropomyosin alpha-3 chain isoform X7	68.293	-2.45726	1.17145	-2.09762	0.0359385	NA
707059	MTHFD1	C-1-tetrahydrofolate synthase, cytoplasmic	854.024	-2.45817	1.09371	-2.24756	0.0246041	0.152507
712210	CP	ceruloplasmin isoform X5	2534.06	-2.45893	0.923433	-2.66281	0.00774902	0.0865991
705317	SPR	sepiapterin reductase	102.251	-2.46498	1.2499	-1.97214	0.0485931	NA
704394	LOC704394	60S ribosomal protein L18	100.909	-2.46634	1.12402	-2.1942	0.0282208	NA
711914	RPS23	40S ribosomal protein S23	191.203	-2.48121	1.22179	-2.03079	0.042276	0.202035
722086	LOC722086	cytochrome P450 2A13 isoform X2	298.609	-2.48753	1.01501	-2.45074	0.0142564	0.11429
706414	RPS18	40S ribosomal protein S18	515.692	-2.48791	0.864667	-2.8773	0.0040109	0.0702966
574106	SERPINA3	alpha-1-antichymotrypsin precursor	1570.64	-2.48826	1.05356	-2.36177	0.0181878	0.124933
709716	PDIA4	protein disulfide-isomerase A4	433.828	-2.48886	1.23629	-2.01318	0.0440958	0.207016
711198	AKR1C1	aldo-keto reductase family 1 member C1	657.392	-2.48982	1.02503	-2.42903	0.0151392	0.117478
696387	CDO1	cysteine dioxygenase type 1	387.318	-2.49	1.22917	-2.02575	0.0427901	0.203159
700797	SERBP1	plasminogen activator inhibitor 1 RNA-binding protein isoform X4	243.544	-2.4904	0.952236	-2.61532	0.00891443	0.0889389
693452	SARAF	store-operated calcium entry-associated regulatory factor	159.395	-2.50998	1.26923	-1.97757	0.0479773	0.21619
714308	BHMT2	S-methylmethionine--homocysteine S-methyltransferase BHMT2 isoform X1	266.55	-2.52685	1.04278	-2.42318	0.0153851	0.117699
693818	SSR1	translocon-associated protein subunit alpha isoform X3	124.23	-2.53278	1.10178	-2.29881	0.0215155	0.139048
700805	ADD1	alpha-adducin isoform X8	134.929	-2.5342	1.17132	-2.16355	0.030499	0.166323
708535	RPL8	60S ribosomal protein L8	264.73	-2.53626	1.09269	-2.32112	0.0202804	0.133052
714966	QDPR	dihydropteridine reductase	418.528	-2.5374	1.17627	-2.15716	0.0309932	0.167512
707242	HPN	serine protease hepsin isoform X4	480.192	-2.53819	1.17252	-2.16472	0.0304088	0.16625
694289	LOC694289	guanine nucleotide-binding protein G(s) subunit alpha isoform X5	300.48	-2.54672	1.04125	-2.44584	0.0144517	0.11429
696868	IGFBP3	insulin-like growth factor-binding protein 3 precursor	1006.17	-2.55172	1.10266	-2.31415	0.0206593	0.135128
703050	RPL22	60S ribosomal protein L22	222.123	-2.55181	0.934144	-2.73171	0.00630057	0.0816811
717454	GLTSCR2	glioma tumor suppressor candidate region gene 2 protein	131.175	-2.55929	1.14133	-2.24238	0.0249365	0.152507
703193	HSPA5	78 kDa glucose-regulated protein precursor	687	-2.56005	1.21271	-2.11103	0.03477	0.178941
702210	PLEKHA6	pleckstrin homology domain-containing family A member 6 isoform X20	169.44	-2.56338	1.11676	-2.29538	0.0217116	0.139482
696244	LOC696244	acyl-coenzyme A synthetase ACSM2B, mitochondrial	640.745	-2.56552	0.974258	-2.6333	0.00845587	0.0865991
712867	SRSF5	serine/arginine-rich splicing factor 5 isoform X1	264.484	-2.56829	1.03514	-2.48112	0.013097	0.109058
719067	CDV3	protein CDV3 homolog isoform X2	73.6755	-2.56975	1.24224	-2.06863	0.0385806	NA
717972	HNF4A	hepatocyte nuclear factor 4-alpha isoform X1	374.282	-2.57224	1.18527	-2.17016	0.0299945	0.165237
708183	AHCY	adenosylhomocysteinase isoform X3	277.351	-2.5731	1.17143	-2.19654	0.028053	0.163009
700350	TEX264	testis-expressed sequence 264 protein isoform X3	65.9069	-2.57576	1.27941	-2.01323	0.0440902	NA
696762	CMBL	carboxymethylenebutenolidase homolog	632.709	-2.58751	1.18844	-2.17723	0.0294631	0.163894
714922	PCK2	phosphoenolpyruvate carboxykinase	693.437	-2.58896	1.16688	-2.21871	0.0265066	0.157497
694360	SRP54	signal recognition particle 54 kDa protein isoform X1	47.5844	-2.59535	1.24352	-2.0871	0.036879	NA
613269	FN1	fibronectin isoform X6	5618.5	-2.60001	1.21392	-2.14182	0.032208	0.16991
107000894	CNPY2	protein canopy homolog 2	99.6463	-2.6007	1.03354	-2.51632	0.0118589	NA
700890	RNF128	E3 ubiquitin-protein ligase RNF128 isoform X1	106.881	-2.60284	1.26724	-2.05395	0.0399806	NA
708854	SERPINC1	antithrombin-III precursor	2538.32	-2.60409	1.08106	-2.40882	0.0160041	0.119562
704464	HEXB	beta-hexosaminidase subunit beta	97.9523	-2.60427	1.24767	-2.08731	0.0368603	NA
694723	CYB5A	cytochrome b5 type A (microsomal)	658.799	-2.6108	0.924299	-2.82462	0.00473362	0.0720439
709723	YWHAZ	14-3-3 protein zeta/delta isoform X2	91.5992	-2.61314	1.30114	-2.00835	0.0446062	NA
705510	EIF4G2	eukaryotic translation initiation factor 4 gamma 2	322.979	-2.61781	1.1653	-2.24646	0.0246747	0.152507
695174	PECR	peroxisomal trans-2-enoyl-CoA reductase isoform X2	346.409	-2.62626	1.10085	-2.38567	0.0170479	0.12262
693529	ABCA6	ATP-binding cassette sub-family A member 6	163.707	-2.63265	1.29752	-2.02898	0.0424601	0.202035
708723	ANO1	anoctamin-1 isoform X4	177.186	-2.63302	1.11902	-2.35297	0.0186241	0.125829
714433	SHMT2	serine hydroxymethyltransferase, mitochondrial isoform X5	117.127	-2.63356	1.33488	-1.97289	0.0485082	NA
715563	GLDC	glycine dehydrogenase (decarboxylating), mitochondrial	193.301	-2.63389	1.20206	-2.19115	0.0284413	0.163009
678689	CYP2A24	cytochrome P450, family 2, subfamily A, polypeptide 24 precursor	675.188	-2.63943	1.28999	-2.04608	0.0407484	0.197569
106993879	EIF4A1	eukaryotic initiation factor 4A-I isoform X2	148.292	-2.64071	1.20874	-2.18468	0.0289125	0.163009
694638	PIGR	polymeric immunoglobulin receptor	87.5647	-2.6415	1.34645	-1.96183	0.0497822	NA
694823	RANBP2	E3 SUMO-protein ligase RanBP2 isoform X1	69.9571	-2.64292	1.15996	-2.27846	0.0226989	NA
699100	HRG	histidine-rich glycoprotein	10120.5	-2.64774	0.99482	-2.66152	0.00777879	0.0865991
698244	LOC698244	fibrinogen alpha chain	7775.22	-2.64942	1.12498	-2.35508	0.0185187	0.125829
707653	ACAT1	acetyl-CoA acetyltransferase, mitochondrial	268.856	-2.66244	1.29138	-2.0617	0.0392367	0.194388
694204	DYNC1LI2	cytoplasmic dynein 1 light intermediate chain 2 isoform X1	58.3597	-2.66944	1.29993	-2.05352	0.0400225	NA
703261	MRPS25	28S ribosomal protein S25, mitochondrial	53.2977	-2.67198	1.29561	-2.06234	0.0391757	NA
704425	AMBP	protein AMBP	10090.1	-2.67491	0.881095	-3.0359	0.00239819	0.0600362
716741	SELENBP1	selenium-binding protein 1	334.198	-2.67597	1.2678	-2.11072	0.0347964	0.178941
719873	FUOM	fucose mutarotase isoform X3	164.222	-2.68195	1.25873	-2.13068	0.0331156	0.172708
696070	ITIH1	inter-alpha-trypsin inhibitor heavy chain H1	2662.21	-2.68493	1.05584	-2.54294	0.0109923	0.0987482
697836	CALCOCO2	calcium-binding and coiled-coil domain-containing protein 2	99.8748	-2.68878	1.23066	-2.18483	0.0289013	NA
709492	AARS	alanine--tRNA ligase, cytoplasmic	128.913	-2.69018	1.25007	-2.15202	0.0313955	0.168245
698805	HFE2	hemojuvelin isoform X2	320.94	-2.69866	0.944584	-2.85698	0.00427689	0.0712266
694448	HNRNPL	heterogeneous nuclear ribonucleoprotein L isoform X2	134.351	-2.70416	1.26989	-2.12945	0.033217	0.172708
719935	NDUFS2	NADH dehydrogenase	191.781	-2.70503	1.20696	-2.24119	0.0250135	0.152547
706058	SLC31A1	high affinity copper uptake protein 1	62.0726	-2.70823	1.22609	-2.20883	0.0271865	NA
706184	CCT8	T-complex protein 1 subunit theta isoform X2	88.493	-2.71388	1.30918	-2.07297	0.0381752	NA
722148	LOC722148	complement C1r subcomponent-like protein isoform X2	126.014	-2.71407	1.259	-2.15574	0.0311039	0.167512
708563	PET100	protein PET100 homolog, mitochondrial	52.9671	-2.71824	1.29712	-2.09561	0.0361172	NA
722483	LOC722483	aldo-keto reductase family 1 member C4, partial	196.487	-2.72674	1.30586	-2.08808	0.0367908	0.186539
695200	ITIH3	inter-alpha-trypsin inhibitor heavy chain H3	2038.84	-2.73131	0.945679	-2.8882	0.00387457	0.0702966
706777	TGM2	protein-glutamine gamma-glutamyltransferase 2	138.875	-2.73352	1.15757	-2.36143	0.0182048	0.124933
706327	GJB1	gap junction beta-1 protein isoform X1	287.034	-2.73599	1.21654	-2.249	0.0245127	0.152507
698863	SEC63	translocation protein SEC63 homolog	154.033	-2.73698	1.03095	-2.65481	0.00793527	0.0865991
717745	NIPSNAP1	protein NipSnap homolog 1 isoform X1	328.465	-2.74226	1.0226	-2.68166	0.00732584	0.08498
699776	FABP1	fatty acid-binding protein, liver	538.371	-2.74564	0.920052	-2.98423	0.00284298	0.0648051
708371	LOC708371	amine oxidase	298.42	-2.74749	1.17765	-2.33303	0.0196468	0.130077
100430319	LOC100430319	pregnancy zone protein isoform X3	832.376	-2.74883	1.12339	-2.44691	0.0144087	0.11429
698093	ALAS1	5-aminolevulinate synthase, nonspecific, mitochondrial isoform X1	411.068	-2.75041	1.15187	-2.38777	0.0169507	0.122328
100427699	SERPINF2	alpha-2-antiplasmin isoform X2	1111.41	-2.75079	1.11265	-2.47228	0.0134255	0.11094
713818	ALDOB	fructose-bisphosphate aldolase B	4750.46	-2.76668	1.07125	-2.58266	0.00980413	0.0947587
703609	RAB17	ras-related protein Rab-17 isoform X2	84.0718	-2.76787	1.19099	-2.32401	0.0201251	NA
107000390	LOC107000390		127.696	-2.76828	1.28074	-2.16146	0.0306596	0.166779
714621	MTMR4	myotubularin-related protein 4 isoform X1	136.896	-2.77004	1.40909	-1.96584	0.049317	0.217592
713697	BOD1L1	biorientation of chromosomes in cell division protein 1-like 1 isoform X3	53.6141	-2.77246	1.39174	-1.99208	0.0463626	NA
714597	GABARAP	gamma-aminobutyric acid receptor-associated protein	95.4798	-2.77695	1.35215	-2.05373	0.0400019	NA
705735	ATRX	transcriptional regulator ATRX isoform X4	45.5718	-2.78394	1.41165	-1.97212	0.0485954	NA
702937	APOB	apolipoprotein B-100	6542.23	-2.78424	1.17634	-2.36686	0.0179397	0.124933
706050	ACSL3	long-chain-fatty-acid--CoA ligase 3	109.393	-2.78658	1.27368	-2.18781	0.0286835	NA
701361	SERPINA1	alpha-1-antitrypsin precursor	19352.8	-2.78776	0.900127	-3.09707	0.00195441	0.0579383
106997899	C2	complement C2 isoform X2	1189.99	-2.7885	1.18443	-2.35429	0.018558	0.125829
695628	GGCX	vitamin K-dependent gamma-carboxylase isoform X1	218.471	-2.80377	1.15657	-2.42421	0.0153416	0.117699
697454	SUCLG2	succinyl-CoA ligase	350.571	-2.80594	1.03734	-2.70494	0.00683169	0.0840376
713321	SLC40A1	solute carrier family 40 member 1 isoform X3	112.596	-2.80625	1.42281	-1.97232	0.048573	NA
709510	PSAP	prosaposin isoform X4	746.076	-2.81063	1.17556	-2.3909	0.0168072	0.121698
702872	DHRS7	dehydrogenase/reductase SDR family member 7 isoform X1	244.092	-2.8118	1.16848	-2.40638	0.0161115	0.119562
700171	WAPL	wings apart-like protein homolog isoform X1	63.1343	-2.81735	1.32335	-2.12896	0.0332578	NA
694867	HNRNPD	heterogeneous nuclear ribonucleoprotein D0 isoform X2	113.657	-2.81754	1.22061	-2.30831	0.0209818	NA
700338	ATP5H	ATP synthase subunit d, mitochondrial	191.249	-2.81876	0.945527	-2.98115	0.00287166	0.0648051
702354	SLC38A4	sodium-coupled neutral amino acid transporter 4 isoform X2	678.275	-2.81892	1.28897	-2.18696	0.0287458	0.163009
699837	RAB14	ras-related protein Rab-14 isoform X1	122.853	-2.8212	1.3125	-2.14948	0.0315965	0.168489
693482	NDUFB10	NADH dehydrogenase	119.992	-2.82136	1.13972	-2.47548	0.0133055	NA
704892	ALB	serum albumin precursor	93586.5	-2.8247	1.2088	-2.33677	0.0194512	0.12926
701480	IDH2	isocitrate dehydrogenase	190.267	-2.82508	1.19428	-2.36552	0.018005	0.124933
699087	TM9SF2	transmembrane 9 superfamily member 2	161.955	-2.82619	1.29134	-2.18857	0.0286284	0.163009
706810	ECE1	endothelin-converting enzyme 1 isoform X1	345.82	-2.82763	1.21675	-2.32391	0.0201302	0.132468
694223	C9	complement component C9	2396.94	-2.83256	0.940124	-3.01297	0.00258705	0.0614745
719946	APOA2	apolipoprotein A-II	5772.57	-2.83399	0.912489	-3.10578	0.00189775	0.0578681
705308	SLCO1B1	solute carrier organic anion transporter family member 1B1	1397.84	-2.83457	1.11643	-2.53896	0.0111182	0.0991857
711407	ERBB3	receptor tyrosine-protein kinase erbB-3	97.0785	-2.83656	1.43732	-1.97351	0.048438	NA
701659	GLYAT	glycine N-acyltransferase isoform X1	1003.36	-2.83835	1.25137	-2.26819	0.0233176	0.147109
706544	SNX1	sorting nexin-1 isoform X2	148.685	-2.83986	1.11359	-2.55019	0.0107664	0.0987011
698917	SEPP1	selenoprotein P precursor	4610.43	-2.84078	1.09315	-2.5987	0.00935781	0.0922389
705193	ALAD	delta-aminolevulinic acid dehydratase isoform X1	236.545	-2.84271	1.11717	-2.54456	0.0109415	0.0987011
678695	CYP2C9	cytochrome P450, family 2, subfamily C, polypeptide 43 isoform X2	1327.09	-2.84653	1.21459	-2.34361	0.0190981	0.12801
696042	GPAM	glycerol-3-phosphate acyltransferase 1, mitochondrial isoform X1	333.708	-2.85336	1.28615	-2.21853	0.0265187	0.157497
703554	AP2M1	AP-2 complex subunit mu	127.456	-2.86361	1.22558	-2.33653	0.0194636	0.12926
709234	LOC709234	UDP-glucuronosyltransferase 2B19 isoform X2	952.563	-2.86599	1.0827	-2.64707	0.00811924	0.0865991
712729	F2	prothrombin precursor	2306.44	-2.86602	0.890967	-3.21675	0.00129649	0.0498748
695654	TMEM248	transmembrane protein 248	101.637	-2.86882	1.33732	-2.14519	0.0319375	NA
100425956	ZBED1	zinc finger BED domain-containing protein 1	50.0683	-2.87116	1.45846	-1.96862	0.0489963	NA
721200	LOC721200	complement C4-A	4208.85	-2.87209	1.03633	-2.7714	0.00558154	0.0769684
717374	ATRN	attractin isoform X2	358.307	-2.87254	1.30429	-2.20238	0.0276384	0.162082
707975	XRCC6	X-ray repair cross-complementing protein 6	208.456	-2.88032	1.02085	-2.82151	0.00477989	0.0720439
695696	DYNC1I2	cytoplasmic dynein 1 intermediate chain 2 isoform X5	99.3221	-2.88129	1.16756	-2.46778	0.0135954	NA
712064	RSL1D1	ribosomal L1 domain-containing protein 1 isoform X2	61.0727	-2.885	1.35404	-2.13066	0.0331172	NA
714625	USP7	ubiquitin carboxyl-terminal hydrolase 7 isoform X1	91.3755	-2.88689	1.20303	-2.39968	0.0164095	NA
703120	RPL30	60S ribosomal protein L30	173.229	-2.88772	1.16209	-2.48492	0.012958	0.109058
696139	SORBS2	sorbin and SH3 domain-containing protein 2 isoform X7	109.167	-2.88842	1.31889	-2.19004	0.0285211	NA
709055	PLS3	plastin-3	139.503	-2.88843	1.26649	-2.28066	0.0225685	0.14407
698363	FGG	fibrinogen gamma chain isoform X1	6961.51	-2.88888	0.911043	-3.17096	0.00151935	0.050606
709933	DCN	decorin	127.507	-2.89055	1.40274	-2.06065	0.0393364	0.194437
696875	TAB2	TGF-beta-activated kinase 1 and MAP3K7-binding protein 2	56.9634	-2.89184	1.46783	-1.97014	0.0488225	NA
709261	ABCB11	bile salt export pump isoform X2	379.359	-2.90079	1.35587	-2.13943	0.0324011	0.16991
712428	B2M	beta-2-microglobulin isoform X1	951.346	-2.90356	1.21839	-2.38312	0.0171667	0.122823
700115	UGT3A1	UDP-glucuronosyltransferase 3A1	337.687	-2.9057	1.36902	-2.12246	0.0337989	0.175059
694356	ANP32A	acidic leucine-rich nuclear phosphoprotein 32 family member A	58.4343	-2.90886	1.40694	-2.06751	0.0386864	NA
711941	HNRNPM	heterogeneous nuclear ribonucleoprotein M isoform X8	129.523	-2.90953	1.0973	-2.65154	0.00801254	0.0865991
697843	NDUFA11	NADH dehydrogenase	70.0534	-2.91046	1.40838	-2.06653	0.0387782	NA
694845	PROS1	vitamin K-dependent protein S	476.838	-2.91292	1.15251	-2.52745	0.0114893	0.100706
712716	FAH	fumarylacetoacetase isoform X2	390.993	-2.91373	1.30467	-2.23331	0.0255287	0.154817
699511	CTAGE5	cTAGE family member 5	192.276	-2.91458	1.29361	-2.25306	0.0242556	0.152213
715672	DPYD	dihydropyrimidine dehydrogenase	103.378	-2.91942	1.45014	-2.01321	0.0440928	NA
700519	MAT1A	S-adenosylmethionine synthase isoform type-1	2656.11	-2.92404	1.22078	-2.39523	0.0166102	0.121254
707001	TIMM17A	mitochondrial import inner membrane translocase subunit Tim17-A	40.5715	-2.92506	1.44871	-2.01908	0.0434788	NA
695178	UGP2	UTP--glucose-1-phosphate uridylyltransferase isoform X3	715.509	-2.93459	1.08049	-2.71597	0.00660811	0.0836641
711690	LOC711690	prostaglandin reductase 1-like	385.63	-2.93733	1.32398	-2.21856	0.0265167	0.157497
703541	B4GALT1	beta-1,4-galactosyltransferase 1	95.9789	-2.93931	1.37422	-2.13889	0.0324449	NA
705533	HRSP12	ribonuclease UK114	364.065	-2.94324	1.11811	-2.63234	0.00847991	0.0865991
695320	SLC13A1	solute carrier family 13 member 1	102.593	-2.94344	1.46635	-2.00733	0.0447149	NA
704240	GSTK1	glutathione S-transferase kappa 1	175.739	-2.94537	1.19446	-2.46586	0.0136686	0.112093
677705	IARS	isoleucine--tRNA ligase, cytoplasmic	43.1717	-2.94756	1.45359	-2.02778	0.042583	NA
708066	SUPT16H	FACT complex subunit SPT16	58.181	-2.94962	1.42849	-2.06485	0.0389369	NA
704072	ATP5F1	ATP synthase F(0) complex subunit B1, mitochondrial	130.48	-2.95344	1.21655	-2.42772	0.0151941	0.117483
714004	LOC714004	uricase isoform X1	198.399	-2.95373	1.36992	-2.15612	0.0310742	0.167512
711357	MORF4L1	mortality factor 4-like protein 1	178.422	-2.96045	0.964067	-3.07079	0.0021349	0.0579473
710368	ATP1A1	sodium/potassium-transporting ATPase subunit alpha-1 isoform X1	249.457	-2.96523	1.26808	-2.33836	0.0193685	0.12926
100429627	RABGAP1	rab GTPase-activating protein 1 isoform X3	55.1522	-2.96619	1.46129	-2.02984	0.0423725	NA
698922	TCEB1	transcription elongation factor B polypeptide 1 isoform X1	43.4989	-2.96686	1.42289	-2.08509	0.0370607	NA
699486	LOC699486	liver carboxylesterase 1	697.773	-2.96751	1.16201	-2.55378	0.0106562	0.0987011
722133	C1R	complement C1r subcomponent	1920.25	-2.96854	1.11461	-2.6633	0.00773785	0.0865991
693871	CLINT1	clathrin interactor 1 isoform X3	136.724	-2.96885	1.12773	-2.63259	0.00847365	0.0865991
704825	TNKS1BP1	182 kDa tankyrase-1-binding protein isoform X3	179.204	-2.96959	1.17049	-2.53706	0.0111787	0.0991857
713541	HMGCS2	hydroxymethylglutaryl-CoA synthase, mitochondrial	1654.78	-2.97056	1.23994	-2.39573	0.0165875	0.121254
714461	LRRC58	leucine-rich repeat-containing protein 58 isoform X1	84.6244	-2.97837	1.51535	-1.96547	0.0493598	NA
710623	ERGIC1	endoplasmic reticulum-Golgi intermediate compartment protein 1 isoform X6	113.444	-2.98517	1.37521	-2.1707	0.0299535	NA
704379	LRRFIP1	leucine-rich repeat flightless-interacting protein 1 isoform X12	64.0361	-2.9876	1.41978	-2.10427	0.0353551	NA
106993196	LOC106993196		826.883	-2.98894	0.985358	-3.03336	0.00241851	0.0600362
718675	C4H6orf106	uncharacterized protein C6orf106 homolog isoform X1	198.054	-2.99073	1.37456	-2.17577	0.0295725	0.163894
100428417	COX6C	cytochrome c oxidase subunit 6C	85.3744	-2.99728	1.49649	-2.00288	0.0451903	NA
574244	FMO3	dimethylaniline monooxygenase	631.336	-2.99795	1.22502	-2.44726	0.0143947	0.11429
677722	BTD	biotinidase isoform X2	104.62	-3.00362	1.39597	-2.15163	0.0314261	NA
708725	PTGR1	LOW QUALITY PROTEIN: prostaglandin reductase 1	171.911	-3.00548	1.14093	-2.63425	0.00843245	0.0865991
714589	C1S	LOW QUALITY PROTEIN: complement C1s subcomponent	2895.47	-3.00659	1.12098	-2.68211	0.00731594	0.08498
702757	APEX1	DNA-(apurinic or apyrimidinic site) lyase	76.7405	-3.01369	1.23911	-2.43215	0.0150096	NA
702092	MPP1	55 kDa erythrocyte membrane protein	64.1334	-3.01623	1.42983	-2.1095	0.0349011	NA
709828	CD63	CD63 antigen	110.092	-3.01987	1.50276	-2.00955	0.0444785	NA
700876	TTPA	alpha-tocopherol transfer protein	274.658	-3.02044	1.18643	-2.54582	0.0109022	0.0987011
707424	IDO2	indoleamine 2,3-dioxygenase 2 isoform X3	166.939	-3.02173	1.33277	-2.26726	0.0233744	0.147109
716168	ASS1	argininosuccinate synthase	2651.72	-3.02175	0.942752	-3.20524	0.00134949	0.0498748
699566	POLR2F	DNA-directed RNA polymerases I, II, and III subunit RPABC2	49.3607	-3.02812	1.41197	-2.1446	0.0319845	NA
713863	XBP1	X-box-binding protein 1 isoform XBP1(U)	161.011	-3.03189	1.15848	-2.61713	0.0088672	0.0888772
698325	TMBIM1	protein lifeguard 3 isoform X1	253.598	-3.03239	1.34874	-2.24832	0.024556	0.152507
707258	ADH5	alcohol dehydrogenase class-3	408.07	-3.03514	1.13322	-2.67833	0.00739902	0.0852068
711398	LPGAT1	acyl-CoA:lysophosphatidylglycerol acyltransferase 1 isoform X8	106.622	-3.03746	1.47961	-2.05288	0.0400846	NA
711980	POMP	proteasome maturation protein	70.6308	-3.03996	1.23425	-2.463	0.0137782	NA
711970	NDUFA12	NADH dehydrogenase	47.969	-3.04271	1.3868	-2.19405	0.0282321	NA
704993	RARRES2	retinoic acid receptor responder protein 2 isoform X1	1565.98	-3.04306	0.834079	-3.64841	0.000263872	0.0272039
716155	C8B	complement component C8 beta chain isoform X1	812.113	-3.04791	1.0923	-2.79036	0.00526488	0.0744997
700180	EPHX1	epoxide hydrolase 1 precursor	2343.02	-3.04879	1.10152	-2.76781	0.00564342	0.0771584
709350	ACAA2	3-ketoacyl-CoA thiolase, mitochondrial	853.76	-3.04915	1.08898	-2.80001	0.00511005	0.0737463
695342	DPYS	dihydropyrimidinase isoform X6	407.269	-3.04921	1.09042	-2.79637	0.00516806	0.0737463
699334	PHB	prohibitin	124.144	-3.05209	1.36536	-2.23537	0.0253932	0.154428
702117	F11	coagulation factor XI isoform X1	245.946	-3.0545	1.07759	-2.83457	0.00458871	0.0720439
574210	UGT1A1	UDP-glucuronosyltransferase 1-1 precursor	1078.25	-3.05748	1.03922	-2.94208	0.00326015	0.0687049
699362	RPL9	60S ribosomal protein L9 isoform X2	282.78	-3.05853	1.0851	-2.81866	0.00482242	0.0720439
694709	LOC694709	serum amyloid A-4 protein isoform X2	328.483	-3.06195	1.22809	-2.49326	0.0126575	0.108255
713572	PABPN1	LOW QUALITY PROTEIN: polyadenylate-binding protein 2	81.4647	-3.06581	1.24119	-2.47004	0.0135096	NA
613249	UGT2B9*2	UDP Glucuronosyltransferase 2 family, polypeptide B9*2 precursor	380.321	-3.06962	1.19889	-2.56039	0.0104554	0.0979915
702078	SERPINA5	plasma serine protease inhibitor precursor	736.639	-3.07097	1.1631	-2.64033	0.00828241	0.0865991
696498	ACSM1	acyl-coenzyme A synthetase ACSM1, mitochondrial isoform X2	201.002	-3.07153	1.10573	-2.77784	0.00547217	0.0759439
705932	OAF	out at first protein homolog precursor	176.078	-3.07308	1.27371	-2.41269	0.0158351	0.119541
701821	HNRNPA2B1	heterogeneous nuclear ribonucleoproteins A2/B1 isoform X1	546.505	-3.07505	1.06398	-2.89014	0.00385068	0.0702966
693461	LOC693461	glutamate dehydrogenase 1, mitochondrial	803.98	-3.08207	1.24219	-2.48115	0.013096	0.109058
704670	NSA2	ribosome biogenesis protein NSA2 homolog	109.243	-3.08412	1.17071	-2.6344	0.0084286	NA
711726	IL1R1	interleukin-1 receptor type 1	273.375	-3.08422	1.184	-2.60492	0.00918966	0.0912643
716935	GCDH	glutaryl-CoA dehydrogenase, mitochondrial isoform X2	124.187	-3.08636	1.25738	-2.45459	0.0141046	0.11429
703661	ALDH3A2	fatty aldehyde dehydrogenase isoform X3	356.701	-3.0896	1.24017	-2.49127	0.0127288	0.108255
702773	AIFM1	apoptosis-inducing factor 1, mitochondrial isoform X1	117.154	-3.09804	1.27175	-2.43605	0.0148487	NA
713324	EPB41L4B	LOW QUALITY PROTEIN: band 4.1-like protein 4B	49.8541	-3.09892	1.5514	-1.99749	0.0457717	NA
695269	LOC695269	cytochrome P450 2C42-like, partial	341.895	-3.10499	1.53668	-2.02059	0.0433224	0.205236
707487	ACADSB	short/branched chain specific acyl-CoA dehydrogenase, mitochondrial	1593.57	-3.10516	1.21506	-2.55557	0.0106015	0.0987011
702348	SSU72	RNA polymerase II subunit A C-terminal domain phosphatase SSU72	66.6444	-3.11103	1.37077	-2.26955	0.023235	NA
710629	SLC7A2	cationic amino acid transporter 2 isoform X1	378.868	-3.11504	1.30148	-2.39347	0.01669	0.121254
711109	SEC24A	protein transport protein Sec24A isoform X2	69.2621	-3.11606	1.58288	-1.9686	0.0489986	NA
641448	SNW1	SNW domain-containing protein 1	50.0433	-3.12204	1.36836	-2.28159	0.0225133	NA
700918	DIAPH1	protein diaphanous homolog 1	123.471	-3.12458	1.22672	-2.5471	0.0108622	0.0987011
718421	INPPL1	phosphatidylinositol 3,4,5-trisphosphate 5-phosphatase 2 isoform X1	77.4293	-3.12764	1.48588	-2.10491	0.0352993	NA
701846	SERPINA4	kallistatin	391.66	-3.12884	1.11351	-2.8099	0.00495574	0.0724945
693573	LOC693573	60S ribosomal protein L3	64.2606	-3.13583	1.50729	-2.08044	0.037485	NA
694459	SSBP1	single-stranded DNA-binding protein, mitochondrial isoform X1	42.3802	-3.13846	1.38576	-2.26479	0.0235257	NA
703118	ADHFE1	hydroxyacid-oxoacid transhydrogenase, mitochondrial isoform X3	55.1471	-3.14144	1.47787	-2.12565	0.0335325	NA
696739	SEC11C	signal peptidase complex catalytic subunit SEC11C	43.8234	-3.14426	1.57255	-1.99947	0.045558	NA
704636	DYSF	dysferlin isoform X3	64.7756	-3.14447	1.49467	-2.1038	0.0353962	NA
717980	LOC717980	glucose-6-phosphate isomerase	91.7924	-3.1481	1.32583	-2.37444	0.0175756	NA
700747	GGH	gamma-glutamyl hydrolase precursor	117.542	-3.15051	1.48855	-2.11649	0.034303	NA
706909	ACACB	acetyl-CoA carboxylase 2 isoform X3	496.371	-3.16292	1.27104	-2.48845	0.01283	0.108503
713856	SEC22B	vesicle-trafficking protein SEC22b precursor	40.351	-3.1638	1.50693	-2.09949	0.0357734	NA
709490	BDH1	D-beta-hydroxybutyrate dehydrogenase, mitochondrial	109.22	-3.16666	1.34326	-2.35745	0.0184011	NA
706266	NAP1L4	nucleosome assembly protein 1-like 4 isoform X2	67.0648	-3.17241	1.44741	-2.19178	0.0283955	NA
708714	ITPR2	inositol 1,4,5-trisphosphate receptor type 2	147.47	-3.17403	1.57992	-2.00899	0.0445387	0.207229
718645	APOH	beta-2-glycoprotein 1	3765.72	-3.17904	1.08668	-2.92545	0.00343958	0.0695952
711806	CPS1	carbamoyl-phosphate synthase	2546.67	-3.18081	1.21076	-2.62712	0.00861105	0.0875254
714981	CREB3L2	cyclic AMP-responsive element-binding protein 3-like protein 2	49.0519	-3.18284	1.55321	-2.04921	0.0404418	NA
106992286	LOC106992286	serotransferrin	17317.1	-3.18372	1.18751	-2.68101	0.00734008	0.08498
706004	KAT2A	histone acetyltransferase KAT2A	71.8696	-3.18569	1.50284	-2.11978	0.0340248	NA
719609	ASPDH	putative L-aspartate dehydrogenase isoform X1	104.574	-3.1857	1.52152	-2.09375	0.0362819	NA
694871	ACSL1	long-chain-fatty-acid--CoA ligase 1 isoform X2	1506.54	-3.18699	1.12491	-2.83311	0.00460972	0.0720439
722723	ECHS1	enoyl-CoA hydratase, mitochondrial isoform X1	363.689	-3.20111	1.16354	-2.75119	0.00593792	0.0788687
706990	NDRG2	protein NDRG2 isoform X3	481.331	-3.20678	1.34969	-2.37595	0.0175038	0.123605
710508	GCLC	glutamate--cysteine ligase catalytic subunit	132.924	-3.21358	1.12102	-2.86666	0.0041483	0.0702966
703317	CPB2	carboxypeptidase B2	625.847	-3.21651	1.28489	-2.50334	0.0123026	0.106541
699584	STOM	erythrocyte band 7 integral membrane protein	109.003	-3.2166	1.32878	-2.42071	0.0154901	NA
705669	ISCU	iron-sulfur cluster assembly enzyme ISCU, mitochondrial	58.3258	-3.22063	1.59813	-2.01526	0.0438779	NA
716752	MKRN1	E3 ubiquitin-protein ligase makorin-1 isoform X2	58.1452	-3.22333	1.54015	-2.09287	0.0363612	NA
714514	LOC714514	complement C3 isoform X2	1027.57	-3.22389	1.21812	-2.64661	0.0081303	0.0865991
697513	RPS13	40S ribosomal protein S13	107.569	-3.22409	1.28042	-2.518	0.0118023	NA
696663	BCAP31	B-cell receptor-associated protein 31	88.5363	-3.22844	1.53806	-2.09903	0.0358145	NA
574312	ITGB1	integrin beta-1 isoform X1	197.2	-3.23241	1.4402	-2.24441	0.0248061	0.152507
707466	KNG1	kininogen-1	2355	-3.23606	1.07196	-3.01883	0.00253752	0.0610416
712386	ALDH8A1	aldehyde dehydrogenase family 8 member A1 isoform X1	207.611	-3.23993	1.25933	-2.57273	0.0100899	0.0958101
714693	PHB2	prohibitin-2	90.8419	-3.24188	1.4523	-2.23223	0.0255995	NA
721865	POLR2A	DNA-directed RNA polymerase II subunit RPB1	137.644	-3.24309	1.15076	-2.81821	0.0048292	0.0720439
711026	DDX46	probable ATP-dependent RNA helicase DDX46 isoform X1	58.4584	-3.24406	1.39894	-2.31895	0.0203979	NA
700439	SERPINA7	thyroxine-binding globulin isoform X2	206.634	-3.24487	1.34742	-2.40821	0.0160309	0.119562
695383	ALDH9A1	4-trimethylaminobutyraldehyde dehydrogenase	179.391	-3.25212	1.37741	-2.36103	0.018224	0.124933
705605	ATP6V1B2	V-type proton ATPase subunit B, brain isoform	61.5107	-3.25444	1.43694	-2.26484	0.0235223	NA
707176	RPL3	60S ribosomal protein L3	479.44	-3.25599	1.07435	-3.03065	0.00244027	0.0600362
713575	ITIH2	inter-alpha-trypsin inhibitor heavy chain H2 isoform X1	2730.78	-3.25623	1.12635	-2.89096	0.00384067	0.0702966
707908	ADH1B	alcohol dehydrogenase 1B	5548.64	-3.26017	1.25481	-2.59814	0.009373	0.0922389
698987	RFC1	replication factor C subunit 1 isoform X6	55.5593	-3.26238	1.54362	-2.11346	0.0345611	NA
708651	SEL1L	protein sel-1 homolog 1	143.192	-3.26726	1.42501	-2.2928	0.0218595	0.140018
697681	NDUFA10	NADH dehydrogenase	65.3031	-3.26779	1.62005	-2.01709	0.0436862	NA
707763	PPFIBP2	liprin-beta-2 isoform X9	80.2462	-3.27011	1.49553	-2.1866	0.0287721	NA
100424815	CASC4	protein CASC4 isoform X4	87.6533	-3.27476	1.5147	-2.16199	0.0306188	NA
706913	WDFY1	WD repeat and FYVE domain-containing protein 1	53.7715	-3.27536	1.63261	-2.00621	0.0448335	NA
677694	DDX5	probable ATP-dependent RNA helicase DDX5 isoform X1	304.192	-3.27729	1.1512	-2.84683	0.00441564	0.0720439
712790	ACE2	angiotensin-converting enzyme 2 precursor	58.7315	-3.27775	1.54675	-2.11911	0.0340808	NA
708347	RAB5B	ras-related protein Rab-5B	97.1561	-3.28118	1.22567	-2.67705	0.00742744	NA
709764	NAA50	N-alpha-acetyltransferase 50	55.7766	-3.28255	1.66678	-1.9694	0.0489071	NA
712907	KDM2A	lysine-specific demethylase 2A isoform X2	74.3746	-3.28515	1.65341	-1.98689	0.0469348	NA
694510	MYO1B	unconventional myosin-Ib isoform X4	280.055	-3.28568	1.28137	-2.5642	0.0103414	0.0973441
678670	CYP3A4	cytochrome P450 3A64	3851.97	-3.28777	1.07226	-3.0662	0.00216801	0.0579473
716044	SAT2	diamine acetyltransferase 2	216.689	-3.28811	1.10696	-2.9704	0.00297416	0.066382
694121	KPNB1	importin subunit beta-1	121.338	-3.28944	1.34223	-2.45073	0.0142567	NA
707775	EIF4A2	eukaryotic initiation factor 4A-II isoform X2	228.094	-3.29662	1.24927	-2.63884	0.00831915	0.0865991
716834	A2M	alpha-2-macroglobulin isoform X1	2426.54	-3.3118	1.19044	-2.78199	0.00540267	0.0754631
715237	SLC27A2	very long-chain acyl-CoA synthetase	209.93	-3.31398	1.07851	-3.07273	0.00212111	0.0579473
693357	LOC693357	collagen alpha-4(VI) chain-like	112.199	-3.31629	1.34368	-2.46806	0.0135848	NA
697230	ADCY1	adenylate cyclase type 1 isoform X5	241.268	-3.31878	1.37293	-2.4173	0.0156361	0.119198
106996491	LOC106996491		1146.11	-3.32146	1.06066	-3.1315	0.00173918	0.0544225
710775	CSNK1A1	casein kinase I isoform alpha isoform X1	74.3291	-3.32286	1.56335	-2.12547	0.0335472	NA
700743	AQP9	aquaporin-9	447.715	-3.32863	1.34801	-2.46929	0.0135381	0.111445
706189	MUT	methylmalonyl-CoA mutase, mitochondrial	248.916	-3.32942	1.29412	-2.57273	0.0100899	0.0958101
716114	C8A	complement component C8 alpha chain	933.743	-3.33841	1.0803	-3.09025	0.00199986	0.0579383
710903	FGL1	fibrinogen-like protein 1	781.682	-3.34322	1.16566	-2.86808	0.00412968	0.0702966
717600	SULT2A1	bile salt sulfotransferase	299.783	-3.3435	1.13675	-2.94128	0.00326864	0.0687049
711090	PIPOX	peroxisomal sarcosine oxidase isoform X2	268.646	-3.3524	1.21415	-2.76111	0.00576044	0.0774618
713549	HSD17B6	17-beta-hydroxysteroid dehydrogenase type 6 isoform X1	1351.44	-3.35356	0.995059	-3.37021	0.000751103	0.0416959
696664	CTH	cystathionine gamma-lyase isoform X2	124.833	-3.35542	1.64027	-2.04564	0.0407913	0.197569
702355	PFDN5	prefoldin subunit 5 isoform X1	78.51	-3.35908	1.38456	-2.4261	0.0152623	NA
713480	PHGDH	D-3-phosphoglycerate dehydrogenase isoform X2	170.8	-3.36367	1.19487	-2.8151	0.00487619	0.0720439
693380	AKR1A1	alcohol dehydrogenase	94.3945	-3.37157	1.50491	-2.24038	0.025066	NA
693382	LOC693382	C4b-binding protein alpha chain isoform X4	708.424	-3.37212	1.24393	-2.71086	0.00671098	0.083897
693296	ARL6IP1	ADP-ribosylation factor-like protein 6-interacting protein 1	188.867	-3.37327	1.55661	-2.16706	0.03023	0.165691
706083	HINT1	histidine triad nucleotide-binding protein 1	180.644	-3.37377	1.04064	-3.24201	0.0011869	0.0494162
710196	CMPK1	UMP-CMP kinase	67.9983	-3.3837	1.40908	-2.40135	0.0163346	NA
699150	KIF21A	kinesin-like protein KIF21A isoform X9	57.8836	-3.38814	1.48912	-2.27526	0.0228901	NA
699734	UBE2K	ubiquitin-conjugating enzyme E2 K isoform X2	56.6224	-3.38838	1.7086	-1.98313	0.0473524	NA
699542	SND1	staphylococcal nuclease domain-containing protein 1	144.777	-3.39794	1.34073	-2.5344	0.0112639	0.0991857
704285	NADK2	NAD kinase 2, mitochondrial isoform X1	138.92	-3.39797	1.38246	-2.45791	0.0139749	0.113743
106995245	LOC106995245		292.937	-3.39836	1.53215	-2.21803	0.0265525	0.157497
701186	SHMT1	serine hydroxymethyltransferase, cytosolic	746.221	-3.40199	1.05965	-3.21048	0.00132515	0.0498748
705168	ACADM	medium-chain specific acyl-CoA dehydrogenase, mitochondrial	299.3	-3.40735	1.23952	-2.74893	0.00597896	0.0789296
574354	SLCO1B3	solute carrier organic anion transporter family member 1B3	432.043	-3.40833	1.35859	-2.50873	0.0121167	0.105352
704212	CTNND1	catenin delta-1 isoform X13	203.815	-3.41246	1.43655	-2.37545	0.0175274	0.123605
705075	ACO1	cytoplasmic aconitate hydratase isoform X1	452.775	-3.41676	1.27064	-2.68899	0.00716678	0.08498
696054	SRSF6	serine/arginine-rich splicing factor 6	148.164	-3.41694	1.26659	-2.69774	0.00698114	0.08498
707752	UPB1	beta-ureidopropionase isoform X2	231.775	-3.41787	1.19487	-2.86044	0.00423054	0.0710009
701298	LAPTM4A	lysosomal-associated transmembrane protein 4A isoform X2	118.846	-3.42009	1.45915	-2.3439	0.0190833	NA
711548	MAN1A2	mannosyl-oligosaccharide 1,2-alpha-mannosidase IB isoform X2	59.6222	-3.42312	1.44231	-2.37335	0.0176274	NA
693654	INSIG2	insulin-induced gene 2 protein	69.6402	-3.42314	1.45367	-2.35483	0.0185313	NA
695538	SLC2A2	solute carrier family 2, facilitated glucose transporter member 2 isoform X3	756.22	-3.42398	1.39834	-2.4486	0.0143411	0.11429
574147	UGT2B33	UDP-glucuronosyltransferase 2B33 precursor	626.037	-3.43592	1.21373	-2.83087	0.00464222	0.0720439
719346	ZFAND3	AN1-type zinc finger protein 3 isoform X1	65.6546	-3.43685	1.69928	-2.02254	0.043121	NA
713564	PDXK	pyridoxal kinase	75.0737	-3.44825	1.48542	-2.3214	0.020265	NA
698049	RPL7	60S ribosomal protein L7	308.371	-3.46214	1.12073	-3.08918	0.0020071	0.0579383
718672	GANAB	neutral alpha-glucosidase AB isoform X1	232.396	-3.46987	1.32507	-2.61862	0.00882865	0.0888772
709776	OGDHL	2-oxoglutarate dehydrogenase-like, mitochondrial	134.425	-3.47032	1.41117	-2.45917	0.0139258	0.113743
714363	BHMT	betaine--homocysteine S-methyltransferase 1	1989.47	-3.47427	0.83656	-4.15304	3.28088e-05	0.00789234
704848	PUM1	pumilio homolog 1 isoform X4	71.7434	-3.48208	1.578	-2.20664	0.027339	NA
574322	HSD11B1	corticosteroid 11-beta-dehydrogenase isozyme 1 isoform X1	286.231	-3.48847	1.08419	-3.21759	0.00129274	0.0498748
715952	GLUL	glutamine synthetase	315.858	-3.48959	1.17063	-2.98095	0.00287357	0.0648051
706456	GFM1	elongation factor G, mitochondrial	64.0389	-3.49053	1.34776	-2.58988	0.00960107	NA
696520	CYP4V2	cytochrome P450 4V2 isoform X1	60.596	-3.49124	1.70777	-2.04433	0.040921	NA
708878	LOC708878	UDP-glucuronosyltransferase 2B18	137.357	-3.49386	1.43771	-2.43016	0.015092	0.117478
709461	LOC709461	LOW QUALITY PROTEIN: cytochrome P450 4A11-like	140.407	-3.49663	1.579	-2.21445	0.0267978	0.158085
718360	HAO1	hydroxyacid oxidase 1	301.3	-3.49786	1.19139	-2.93595	0.00332524	0.0690051
698620	RAI14	ankycorbin isoform X3	67.7386	-3.49948	1.52992	-2.28736	0.0221746	NA
719421	APCS	serum amyloid P-component	917.427	-3.50115	1.01329	-3.45522	0.000549846	0.0372005
702749	ALDH7A1	alpha-aminoadipic semialdehyde dehydrogenase	228.125	-3.50149	1.37238	-2.55139	0.0107294	0.0987011
693650	STAT1	signal transducer and activator of transcription 1-alpha/beta	88.2582	-3.5169	1.51617	-2.31959	0.0203632	NA
699615	ENPEP	glutamyl aminopeptidase	148.118	-3.51905	1.44091	-2.44224	0.0145964	0.114913
704790	KLHL2	kelch-like protein 2 isoform X2	57.2669	-3.5207	1.66894	-2.10954	0.0348981	NA
712036	VCAM1	vascular cell adhesion protein 1	43.6763	-3.52109	1.55219	-2.26847	0.0233007	NA
709667	STX7	syntaxin-7	33.8568	-3.52134	1.76807	-1.99163	0.0464111	NA
703859	NOP58	nucleolar protein 58 isoform X1	43.1624	-3.52254	1.79389	-1.96364	0.049572	NA
716809	CFB	complement factor B	3808.02	-3.52482	0.966085	-3.64856	0.000263711	0.0272039
711638	IL1R2	interleukin-1 receptor type 2 isoform X1	141.42	-3.52546	1.1491	-3.06803	0.00215474	0.0579473
619181	RTN4	reticulon-4 isoform X2	343.177	-3.53164	1.3109	-2.69405	0.00705901	0.08498
701389	ATP5A1	ATP synthase subunit alpha, mitochondrial	425.689	-3.53283	1.49163	-2.36843	0.0178638	0.124933
709188	ABCD3	ATP-binding cassette sub-family D member 3 isoform X4	71.3505	-3.53377	1.47741	-2.39187	0.0167626	NA
677666	43350	septin-7 isoform X3	48.5446	-3.5352	1.736	-2.0364	0.0417101	NA
700018	HSD17B10	3-hydroxyacyl-CoA dehydrogenase type-2	411.502	-3.536	1.09585	-3.22673	0.00125213	0.0498748
100427851	LOC100427851		206.587	-3.54218	1.24534	-2.84435	0.00445024	0.0720439
699482	DNAJB11	dnaJ homolog subfamily B member 11	80.7453	-3.54389	1.3888	-2.55177	0.0107178	NA
709875	PCBD1	pterin-4-alpha-carbinolamine dehydratase	166.653	-3.54412	1.31731	-2.69041	0.00713636	0.08498
714098	NFIB	nuclear factor 1 B-type isoform X9	72.0515	-3.54446	1.48179	-2.39201	0.0167563	NA
713768	ATP5C1	ATP synthase subunit gamma, mitochondrial isoform X3	111.496	-3.54851	1.60314	-2.21347	0.0268649	NA
697755	NRP1	neuropilin-1 isoform X4	53.2752	-3.55108	1.47855	-2.40173	0.0163178	NA
705708	GC	vitamin D-binding protein	5573.15	-3.55564	1.16351	-3.05596	0.00224344	0.0592322
708113	ST6GAL1	beta-galactoside alpha-2,6-sialyltransferase 1	267.265	-3.56171	1.39832	-2.54714	0.0108611	0.0987011
702598	ALDH1A1	retinal dehydrogenase 1 isoform X3	1480.09	-3.56316	1.07031	-3.3291	0.00087126	0.043867
709031	LOC709031	arylacetamide deacetylase	538.055	-3.56504	1.15941	-3.07488	0.00210591	0.0579473
106994657	LOC106994657	phylloquinone omega-hydroxylase CYP4F2-like	96.9513	-3.56568	1.41558	-2.51889	0.0117726	NA
696035	DECR1	2,4-dienoyl-CoA reductase, mitochondrial	301.687	-3.57034	1.11143	-3.21238	0.00131642	0.0498748
718141	LOC718141		176.85	-3.5765	1.72653	-2.07149	0.0383126	0.190682
719419	PRMT1	protein arginine N-methyltransferase 1 isoform X4	34.092	-3.57892	1.77463	-2.01672	0.0437251	NA
693636	C4BPB	C4b-binding protein beta chain isoform X1	122.757	-3.57908	1.40386	-2.54946	0.0107889	0.0987011
704786	AFP	alpha-fetoprotein	192.142	-3.58872	1.46747	-2.44552	0.0144644	0.11429
694053	RPS9	40S ribosomal protein S9	191.571	-3.59548	1.39044	-2.58586	0.00971358	0.0943045
715765	SCP2	non-specific lipid-transfer protein isoform X3	471.556	-3.59967	1.2237	-2.94163	0.00326487	0.0687049
701024	AOX1	aldehyde oxidase	2494.03	-3.60278	1.18582	-3.03821	0.0023799	0.0600362
712926	EPHX2	bifunctional epoxide hydrolase 2	479.271	-3.60502	1.17347	-3.0721	0.00212559	0.0579473
710524	UBR3	E3 ubiquitin-protein ligase UBR3 isoform X2	43.2161	-3.61268	1.81879	-1.98631	0.0469993	NA
707314	KMO	kynurenine 3-monooxygenase	109.204	-3.61935	1.4755	-2.45296	0.0141688	NA
713284	ATP5B	ATP synthase subunit beta, mitochondrial	336.201	-3.62037	1.4506	-2.49578	0.0125681	0.108255
100429862	HNRNPA3	heterogeneous nuclear ribonucleoprotein A3 isoform X1	135.878	-3.62104	1.23418	-2.93396	0.00334667	0.0690051
100424240	CYP2C76	cytochrome P450, family 2, subfamily C, polypeptide 76 precursor	399.44	-3.62199	1.48712	-2.43558	0.014868	0.116206
701660	USP47	ubiquitin carboxyl-terminal hydrolase 47 isoform X3	73.1929	-3.63039	1.58962	-2.28382	0.0223823	NA
707539	MCL1	induced myeloid leukemia cell differentiation protein Mcl-1	102.494	-3.63183	1.71548	-2.1171	0.0342517	NA
100428865	LOC100428865	actin, cytoplasmic 1-like	130.957	-3.63301	1.25377	-2.89767	0.00375951	0.0702966
714506	HSPA9	stress-70 protein, mitochondrial	328.242	-3.63699	1.06294	-3.42165	0.000622429	0.0374322
696549	DGAT2	diacylglycerol O-acyltransferase 2	577.521	-3.63872	1.54119	-2.36098	0.0182267	0.124933
701054	GADD45A	growth arrest and DNA damage-inducible protein GADD45 alpha	81.9119	-3.64091	1.39964	-2.60131	0.00928684	NA
711269	SAR1B	GTP-binding protein SAR1b isoform X1	63.68	-3.64252	1.64589	-2.21309	0.0268912	NA
693559	IBTK	inhibitor of Bruton tyrosine kinase isoform X1	80.2777	-3.64488	1.58532	-2.29915	0.0214965	NA
694507	CTBP1	C-terminal-binding protein 1 isoform X3	84.2359	-3.65017	1.50008	-2.43332	0.014961	NA
717346	CFH	complement factor H	2029.54	-3.65272	1.02657	-3.55817	0.000373441	0.0320456
720962	CFI	complement factor I isoform X4	607.265	-3.66166	1.17058	-3.12806	0.00175962	0.0544225
698560	AK4	adenylate kinase 4, mitochondrial	187.546	-3.66484	1.5905	-2.30421	0.0212111	0.137491
698327	DDX1	ATP-dependent RNA helicase DDX1	82.2833	-3.66827	1.341	-2.73547	0.00622914	NA
710986	IL13RA1	interleukin-13 receptor subunit alpha-1	322.644	-3.67647	1.1632	-3.16065	0.00157416	0.0508667
714173	PLCG2	1-phosphatidylinositol 4,5-bisphosphate phosphodiesterase gamma-2	40.8685	-3.67953	1.84267	-1.99685	0.0458417	NA
574097	SOD2	superoxide dismutase	241.75	-3.68394	1.27081	-2.89888	0.00374493	0.0702966
709770	CYP3A43	cytochrome P450 3A43 precursor	274.965	-3.68524	1.10101	-3.34715	0.000816484	0.0424483
712761	APOF	apolipoprotein F isoform X1	191.465	-3.68617	1.45456	-2.53421	0.0112701	0.0991857
721985	TM7SF2	delta(14)-sterol reductase	173.495	-3.69831	1.66487	-2.22138	0.0263254	0.157497
699672	EBNA1BP2	LOW QUALITY PROTEIN: probable rRNA-processing protein EBP2	127.025	-3.70577	1.43961	-2.57416	0.0100484	0.0958101
713614	RNF20	E3 ubiquitin-protein ligase BRE1A	45.2951	-3.70679	1.71662	-2.15936	0.0308225	NA
700892	IDS	iduronate 2-sulfatase isoform X2	64.4974	-3.71342	1.69426	-2.19177	0.0283963	NA
704335	KDELR2	ER lumen protein-retaining receptor 2	85.0337	-3.7145	1.73419	-2.14193	0.0321994	NA
707375	MGAT1	alpha-1,3-mannosyl-glycoprotein 2-beta-N-acetylglucosaminyltransferase isoform X1	81.7777	-3.7164	1.54916	-2.39898	0.0164406	NA
709200	RAN	GTP-binding nuclear protein Ran isoform X1	71.8982	-3.72292	1.51888	-2.45109	0.0142425	NA
706941	ANXA5	annexin A5	65.9318	-3.72579	1.70791	-2.18148	0.0291476	NA
703448	NHSL1	NHS-like protein 1 isoform X3	47.4146	-3.72617	1.84237	-2.02248	0.0431266	NA
107000925	LOC107000925		40.4191	-3.72846	1.76748	-2.10947	0.0349036	NA
711395	DDAH1	N(G),N(G)-dimethylarginine dimethylaminohydrolase 1	81.0236	-3.72925	1.74721	-2.1344	0.0328103	NA
654491	DPP4	dipeptidyl peptidase 4 isoform X2	77.1189	-3.73118	1.44572	-2.58084	0.00985605	NA
712424	LECT2	leukocyte cell-derived chemotaxin-2 precursor	215.471	-3.73295	1.66427	-2.24299	0.0248976	0.152507
711007	HPX	hemopexin isoform X2	2213.77	-3.74112	1.13974	-3.28245	0.00102911	0.0445604
708046	XDH	xanthine dehydrogenase/oxidase isoform X1	339.914	-3.74557	1.29821	-2.88518	0.00391195	0.0702966
711164	SUOX	sulfite oxidase, mitochondrial isoform X2	69.8618	-3.75355	1.53242	-2.44942	0.0143085	NA
714687	YME1L1	ATP-dependent zinc metalloprotease YME1L1	76.4193	-3.76486	1.60961	-2.33899	0.0193357	NA
720156	YWHAE	14-3-3 protein epsilon isoform X2	232.897	-3.76653	1.29114	-2.91722	0.00353161	0.0702966
705948	APEH	acylamino-acid-releasing enzyme	54.1782	-3.76979	1.91345	-1.97015	0.0488208	NA
718137	RING1	E3 ubiquitin-protein ligase RING1	52.8135	-3.77027	1.70963	-2.20532	0.0274318	NA
707367	ADH4	alcohol dehydrogenase 4 isoform X2	1312.82	-3.77289	1.15542	-3.26537	0.00109319	0.0464072
694324	ECH1	delta(3,5)-Delta(2,4)-dienoyl-CoA isomerase, mitochondrial isoform X2	125.909	-3.78429	1.52356	-2.48385	0.0129972	0.109058
709112	HNRNPK	heterogeneous nuclear ribonucleoprotein K isoform X3	195.201	-3.79439	1.32262	-2.86886	0.00411958	0.0702966
698314	FAM210B	protein FAM210B	117.284	-3.79866	1.56855	-2.42177	0.0154449	NA
695049	VAPB	vesicle-associated membrane protein-associated protein B/C isoform X1	75.2852	-3.80173	1.58105	-2.40456	0.0161921	NA
713884	G3BP1	ras GTPase-activating protein-binding protein 1 isoform X1	87.4618	-3.80543	1.47736	-2.57584	0.00999983	NA
698369	HSD17B4	peroxisomal multifunctional enzyme type 2	404.58	-3.81023	1.2894	-2.95504	0.00312631	0.0683682
711412	NDUFV1	NADH dehydrogenase	141.742	-3.81654	1.3233	-2.8841	0.00392529	0.0702966
106992729	LOC106992729		85.2163	-3.82246	1.74061	-2.19605	0.0280882	NA
699236	PON3	serum paraoxonase/lactonase 3 isoform X1	351.854	-3.82765	1.25951	-3.03901	0.00237356	0.0600362
696842	ST3GAL5	lactosylceramide alpha-2,3-sialyltransferase isoform X2	46.3322	-3.83665	1.77405	-2.16265	0.0305679	NA
713306	GATM	glycine amidinotransferase, mitochondrial	1102.39	-3.84642	1.35952	-2.82925	0.00466568	0.0720439
707512	USP19	ubiquitin carboxyl-terminal hydrolase 19 isoform X11	97.7728	-3.84765	1.54389	-2.49217	0.0126964	NA
716690	IL6R	interleukin-6 receptor subunit alpha	180.808	-3.85008	1.50127	-2.56454	0.0103311	0.0973441
709753	AGPAT2	1-acyl-sn-glycerol-3-phosphate acyltransferase beta	54.0488	-3.85039	1.83014	-2.10388	0.0353887	NA
100427327	LOC100427327	UDP-glucuronosyltransferase 2B23-like	168.938	-3.85225	1.88927	-2.03902	0.0414479	0.199411
695578	F9	coagulation factor IX precursor	418.747	-3.85991	1.28452	-3.00494	0.00265631	0.0618377
696426	SPCS1	signal peptidase complex subunit 1	90.4753	-3.86131	1.48156	-2.60624	0.00915417	NA
697495	HABP2	hyaluronan-binding protein 2	700.793	-3.86531	0.999511	-3.86721	0.000110089	0.0144772
718370	SEPW1	selenoprotein W	53.6393	-3.86878	1.72825	-2.23855	0.0251854	NA
708033	BUB3	mitotic checkpoint protein BUB3 isoform X1	37.9572	-3.87409	1.81297	-2.13687	0.0326083	NA
715015	NUS1	dehydrodolichyl diphosphate synthase complex subunit NUS1	43.769	-3.87473	1.95433	-1.98264	0.0474078	NA
677702	TMBIM6	bax inhibitor 1 isoform X1	1151.3	-3.87582	1.41743	-2.7344	0.0062495	0.081507
701203	HSD17B11	estradiol 17-beta-dehydrogenase 11 precursor	175.436	-3.87759	1.60819	-2.41116	0.015902	0.119541
677864	UQCRC1	cytochrome b-c1 complex subunit 1, mitochondrial	118.857	-3.88858	1.61115	-2.41354	0.0157982	NA
694139	LIFR	leukemia inhibitory factor receptor isoform X1	87.4931	-3.89458	1.43929	-2.70591	0.00681169	NA
702613	DNASE1L3	deoxyribonuclease gamma	71.386	-3.89818	1.5309	-2.54633	0.0108861	NA
100429368	KIF13B	kinesin-like protein KIF13B isoform X3	86.64	-3.90478	1.418	-2.75373	0.00589209	NA
713672	RDH16	retinol dehydrogenase 16 isoform X1	740.575	-3.90758	1.23471	-3.16477	0.00155208	0.0508667
695879	XYLB	xylulose kinase isoform X2	191.419	-3.90948	1.22377	-3.19461	0.00140021	0.0498748
713011	SORL1	sortilin-related receptor isoform X2	157.825	-3.91027	1.63324	-2.39419	0.0166573	0.121254
699355	PON1	serum paraoxonase/arylesterase 1	522.319	-3.91128	1.16937	-3.34478	0.000823477	0.0424483
714942	TMEM59	transmembrane protein 59 precursor	258.804	-3.91724	1.14264	-3.42824	0.000607506	0.0374322
707695	LOC707695		153.954	-3.92055	1.61608	-2.42596	0.0152678	0.117633
696962	RAB1A	ras-related protein Rab-1A	74.4722	-3.92099	1.5588	-2.51539	0.01189	NA
106992980	LOC106992980		126.534	-3.92145	1.47698	-2.65505	0.00792966	0.0865991
706157	CCT7	T-complex protein 1 subunit eta isoform X2	85.7899	-3.92394	1.82617	-2.14873	0.0316559	NA
713427	ILF3	interleukin enhancer-binding factor 3 isoform X1	64.8289	-3.94103	1.80688	-2.18113	0.029174	NA
698528	GCN1	translational activator GCN1 isoform X2	79.9666	-3.95651	1.95108	-2.02786	0.0425747	NA
693850	GPRASP1	G-protein coupled receptor-associated sorting protein 1	72.2493	-3.9739	1.58069	-2.51403	0.0119359	NA
703806	A1CF	APOBEC1 complementation factor isoform X1	82.6064	-3.97437	1.55849	-2.55015	0.0107676	NA
704736	ERGIC3	endoplasmic reticulum-Golgi intermediate compartment protein 3 isoform X3	88.5941	-3.991	1.60203	-2.49122	0.0127307	NA
100428549	LOC100428549	complement factor H-related protein 4	207.578	-3.9914	1.31862	-3.02694	0.00247041	0.0600949
701652	MGST1	microsomal glutathione S-transferase 1	274.885	-3.99153	1.5149	-2.63485	0.00841748	0.0865991
697219	RPS16	40S ribosomal protein S16	212.505	-3.99381	1.25231	-3.18917	0.00142682	0.0498748
715949	FGFR2	fibroblast growth factor receptor 2 isoform X6	105.392	-4.00277	1.65623	-2.4168	0.0156578	NA
100425423	HSPE1	10 kDa heat shock protein, mitochondrial	152.528	-4.0033	1.14637	-3.49216	0.000479137	0.0345777
712486	FCN2	ficolin-2 isoform X1	90.5501	-4.00717	1.5385	-2.6046	0.00919808	NA
700181	DPT	dermatopontin	81.5905	-4.01424	1.33292	-3.01161	0.0025987	NA
700958	FBXW2	F-box/WD repeat-containing protein 2 isoform X3	57.7465	-4.0162	1.7595	-2.28258	0.0224549	NA
708897	CSDE1	cold shock domain-containing protein E1 isoform X5	362.003	-4.02121	1.18294	-3.39934	0.000675497	0.0395257
106996912	RPL11	60S ribosomal protein L11	472.265	-4.0226	0.910448	-4.41826	9.94968e-06	0.00538526
710412	LOC710412	UDP-glucuronosyltransferase 2B20	887.477	-4.02404	1.14746	-3.5069	0.000453361	0.0339503
704948	APMAP	adipocyte plasma membrane-associated protein	224.583	-4.02461	1.33707	-3.01002	0.00261231	0.0614745
100429419	BAAT	bile acid-CoA:amino acid N-acyltransferase	457.382	-4.04275	1.43044	-2.82623	0.00470993	0.0720439
714281	C20H16orf58	RUS1 family protein C16orf58 homolog	65.7984	-4.052	1.82083	-2.22535	0.0260574	NA
708558	NBR1	next to BRCA1 gene 1 protein isoform X1	268.077	-4.05802	1.31185	-3.09335	0.00197909	0.0579383
718349	LOC718349	phylloquinone omega-hydroxylase CYP4F2 isoform X1	241.068	-4.06432	1.53579	-2.64641	0.00813512	0.0865991
699500	UGDH	UDP-glucose 6-dehydrogenase isoform X1	141.832	-4.06484	1.40906	-2.88479	0.00391681	0.0702966
699881	NPC2	epididymal secretory protein E1 precursor	43.0439	-4.06654	1.94424	-2.09158	0.0364761	NA
714889	EPB41L2	band 4.1-like protein 2 isoform X1	42.2122	-4.06694	1.75448	-2.31804	0.0204472	NA
708998	ADGRL2	adhesion G protein-coupled receptor L2 isoform X18	54.331	-4.07001	1.9857	-2.04965	0.0403981	NA
678686	CYP2C75	cytochrome P450, family 2, subfamily C, polypeptide 75 precursor	1605.87	-4.07485	1.18596	-3.4359	0.000590593	0.0374322
710019	IDH1	isocitrate dehydrogenase	353.045	-4.07711	1.38134	-2.95155	0.00316183	0.0684537
712784	SORD	sorbitol dehydrogenase	731.594	-4.08106	1.14951	-3.55027	0.000384843	0.0320456
703835	AFM	afamin isoform X4	598.397	-4.08127	1.27995	-3.18861	0.00142959	0.0498748
100430685	SMARCA1	probable global transcription activator SNF2L1 isoform X5	110.128	-4.09081	1.57082	-2.60425	0.00920757	NA
712164	TRPC4AP	short transient receptor potential channel 4-associated protein isoform X2	61.664	-4.09599	1.82323	-2.24656	0.0246681	NA
701193	EHHADH	peroxisomal bifunctional enzyme isoform X1	392.6	-4.10283	1.02167	-4.01579	5.92471e-05	0.0102152
719159	KCTD20	BTB/POZ domain-containing protein KCTD20 isoform X2	44.7373	-4.11283	1.94968	-2.10949	0.0349023	NA
722485	LOC722485	prostaglandin F synthase 1-like	80.6212	-4.12449	1.82805	-2.25623	0.0240565	NA
703394	NMT2	glycylpeptide N-tetradecanoyltransferase 2 isoform X2	51.2203	-4.12748	1.84749	-2.23411	0.0254762	NA
721647	C8G	complement component C8 gamma chain	134.256	-4.13869	1.81699	-2.27778	0.0227397	0.144374
706423	HNRNPC	heterogeneous nuclear ribonucleoproteins C1/C2 isoform X1	179.724	-4.15585	1.26431	-3.28706	0.0010124	0.0445604
100425521	GSR	glutathione reductase, mitochondrial	55.5096	-4.16103	1.83452	-2.26818	0.0233182	NA
705320	CTSC	dipeptidyl peptidase 1 isoform X1	186.922	-4.17565	1.75559	-2.37849	0.0173839	0.123605
701223	LOC701223	cytochrome b-c1 complex subunit 7	91.3966	-4.17601	1.34562	-3.10341	0.00191306	NA
707019	EEF1B2	elongation factor 1-beta isoform X1	191.335	-4.18015	1.37348	-3.04348	0.0023386	0.0600362
717247	LOC717247	7-alpha-hydroxycholest-4-en-3-one 12-alpha-hydroxylase	372.644	-4.18748	1.53991	-2.7193	0.00654195	0.0833137
712095	BCO2	beta,beta-carotene 9\',10\'-oxygenase isoform X3	103.724	-4.19056	1.8015	-2.32615	0.0200106	NA
715081	LAP3	cytosol aminopeptidase	174.779	-4.19785	1.33467	-3.14522	0.0016596	0.0528387
708258	MCCC1	methylcrotonoyl-CoA carboxylase subunit alpha, mitochondrial isoform X4	66.6853	-4.19962	1.72777	-2.43066	0.0150715	NA
701519	LOC701519	threonine--tRNA ligase, cytoplasmic isoform X2	45.8925	-4.20738	1.76725	-2.38075	0.0172773	NA
694589	PAPD5	non-canonical poly(A) RNA polymerase PAPD5 isoform X2	58.0103	-4.21963	1.99039	-2.12001	0.0340056	NA
710155	SCD	acyl-CoA desaturase isoform X1	325.739	-4.22133	2.06048	-2.04871	0.0404901	0.197435
708377	PARK7	protein deglycase DJ-1 isoform X2	99.4252	-4.24679	1.41465	-3.002	0.00268214	NA
697773	SF3B1	splicing factor 3B subunit 1 isoform X1	167.693	-4.25846	1.61059	-2.64404	0.00819219	0.0865991
714739	DIO1	type I iodothyronine deiodinase	152.191	-4.26046	1.60267	-2.65836	0.0078522	0.0865991
701945	ABCE1	ATP-binding cassette sub-family E member 1	50.779	-4.26461	1.88417	-2.26338	0.023612	NA
696266	C6	complement component C6 isoform X1	722.014	-4.28012	1.23525	-3.46497	0.000530286	0.0370345
698652	DBI	acyl-CoA-binding protein isoform X1	303.379	-4.28178	1.05938	-4.04177	5.30493e-05	0.0102152
697967	UQCRC2	cytochrome b-c1 complex subunit 2, mitochondrial	135.941	-4.29894	1.62919	-2.6387	0.00832244	0.0865991
706623	HLF	hepatic leukemia factor isoform X1	74.6987	-4.31181	2.10151	-2.05177	0.0401918	NA
701433	ANXA4	annexin A4 isoform X1	55.0148	-4.35173	1.95632	-2.22445	0.0261185	NA
702893	ATP5G3	ATP synthase F(0) complex subunit C3, mitochondrial isoform X1	100.556	-4.35983	2.02957	-2.14816	0.0317012	NA
697254	LOC697254	L-threonine 3-dehydrogenase, mitochondrial	181.062	-4.39282	1.33145	-3.29927	0.000969376	0.0445604
716964	PCCB	propionyl-CoA carboxylase beta chain, mitochondrial	133.723	-4.3973	1.56123	-2.81656	0.00485406	0.0720439
709863	AKR1D1	3-oxo-5-beta-steroid 4-dehydrogenase	477.775	-4.40702	1.31744	-3.34515	0.000822374	0.0424483
100430705	DST	dystonin isoform X29	65.2407	-4.4088	2.05262	-2.14789	0.0317222	NA
696483	C14H11orf54	ester hydrolase C11orf54 homolog isoform X2	97.1148	-4.40892	1.94671	-2.2648	0.023525	NA
716112	SLC39A14	zinc transporter ZIP14 isoform X4	322.241	-4.42083	1.63282	-2.70748	0.00677957	0.083897
701104	HSD17B13	17-beta-hydroxysteroid dehydrogenase 13	144.157	-4.43992	2.0036	-2.21596	0.026694	0.157903
697934	MLEC	malectin isoform X2	131.257	-4.48349	1.64501	-2.72551	0.00642017	0.0822465
708096	LOC708096		105.791	-4.48371	1.53282	-2.92513	0.00344309	NA
697986	GHR	growth hormone receptor precursor	146.708	-4.49357	1.61183	-2.78786	0.00530574	0.0745904
713999	SERINC1	serine incorporator 1 precursor	125.658	-4.51227	1.65527	-2.72601	0.00641056	0.0822465
703030	ELOVL2	elongation of very long chain fatty acids protein 2 isoform X2	189.14	-4.51311	1.57465	-2.8661	0.00415561	0.0702966
710734	PSMB4	proteasome subunit beta type-4	128.36	-4.56065	1.38735	-3.28731	0.00101151	0.0445604
718856	CD5L	CD5 antigen-like	182.44	-4.5693	1.58806	-2.87728	0.00401122	0.0702966
106992285	LOC106992285	cytochrome P450 2C3-like	651.46	-4.57801	1.38639	-3.30211	0.000959605	0.0445604
703220	IGF2R	cation-independent mannose-6-phosphate receptor	221.126	-4.58048	1.6277	-2.81408	0.00489166	0.0720439
699605	BRAT1	BRCA1-associated ATM activator 1 isoform X1	23.697	-4.58737	2.32797	-1.97055	0.0487759	NA
715611	IRF2BP1	interferon regulatory factor 2-binding protein 1	23.7859	-4.60595	2.3286	-1.97799	0.0479293	NA
709596	ERLIN1	erlin-1 isoform X1	70.8392	-4.61689	1.9332	-2.3882	0.0169309	NA
707280	RAB7A	ras-related protein Rab-7a	157.346	-4.64057	1.45827	-3.18224	0.0014614	0.0498748
707686	AGGF1	angiogenic factor with G patch and FHA domains 1	23.4089	-4.6626	2.30224	-2.02524	0.0428423	NA
715686	AP5Z1	AP-5 complex subunit zeta-1 isoform X3	36.3002	-4.66261	2.30576	-2.02216	0.0431602	NA
702166	ZNF263	zinc finger protein 263	20.6725	-4.66273	2.34979	-1.98432	0.0472207	NA
720932	BEND7	BEN domain-containing protein 7 isoform X14	17.0665	-4.66277	2.36876	-1.96845	0.0490167	NA
716936	ARHGAP35	rho GTPase-activating protein 35	188.498	-4.66333	1.63541	-2.85148	0.00435166	0.0719187
714244	SP110	sp110 nuclear body protein isoform X2	16.6561	-4.67198	2.36946	-1.97175	0.0486385	NA
708832	MTTP	microsomal triglyceride transfer protein large subunit isoform X3	183.742	-4.70009	1.73562	-2.70801	0.00676871	0.083897
694309	LDHA	L-lactate dehydrogenase A chain isoform X1	152.358	-4.7004	1.62364	-2.89497	0.00379189	0.0702966
716017	B3GNT7	UDP-GlcNAc:betaGal beta-1,3-N-acetylglucosaminyltransferase 7	28.3562	-4.70787	2.36412	-1.99138	0.0464387	NA
699225	PCBP4	poly(rC)-binding protein 4 isoform X2	24.3784	-4.71702	2.33043	-2.0241	0.04296	NA
694632	IGBP1	immunoglobulin-binding protein 1	22.3834	-4.72572	2.31132	-2.0446	0.0408945	NA
695701	ABHD13	alpha/beta hydrolase domain-containing protein 13	17.2595	-4.73466	2.3898	-1.98119	0.0475696	NA
703596	PSMD10	26S proteasome non-ATPase regulatory subunit 10 isoform X1	12.1194	-4.73475	2.41113	-1.96371	0.049564	NA
697622	EIF3E	eukaryotic translation initiation factor 3 subunit E isoform X1	88.5802	-4.74178	1.84676	-2.56763	0.0102398	NA
704210	MRPL23	39S ribosomal protein L23, mitochondrial	27.7962	-4.74264	2.30541	-2.05717	0.0396695	NA
713229	PVRL2	nectin-2 precursor	25.1738	-4.74349	2.37764	-1.99504	0.0460385	NA
705576	IP6K1	inositol hexakisphosphate kinase 1 isoform X1	19.017	-4.75014	2.42193	-1.9613	0.0498438	NA
711723	LANCL1	lanC-like protein 1 isoform X2	18.9456	-4.7593	2.40867	-1.9759	0.0481656	NA
702927	FGFRL1	fibroblast growth factor receptor-like 1	24.0803	-4.76063	2.3516	-2.02442	0.0429266	NA
718051	LYST	lysosomal-trafficking regulator isoform X3	15.6748	-4.76174	2.40895	-1.97669	0.0480769	NA
708357	DCUN1D1	DCN1-like protein 1 isoform X3	22.3993	-4.76805	2.41936	-1.97079	0.048748	NA
694247	UPF3B	regulator of nonsense transcripts 3B	22.0447	-4.76882	2.35603	-2.02409	0.0429611	NA
698055	FOXO4	forkhead box protein O4	24.253	-4.76905	2.34025	-2.03783	0.0415665	NA
714794	RPS6KA1	ribosomal protein S6 kinase alpha-1 isoform X5	24.4152	-4.76943	2.31698	-2.05847	0.0395449	NA
709991	ZNF236	zinc finger protein 236	13.5939	-4.77739	2.35677	-2.02709	0.0426533	NA
699889	CCDC6	coiled-coil domain-containing protein 6	20.304	-4.78587	2.38017	-2.01073	0.0443544	NA
698724	LOC698724	ribonuclease UK114	10.6896	-4.79453	2.38915	-2.00679	0.044772	NA
719750	PAFAH2	platelet-activating factor acetylhydrolase 2, cytoplasmic isoform X1	15.2439	-4.80325	2.40286	-1.99897	0.0456111	NA
710435	METTL21A	protein N-lysine methyltransferase METTL21A	16.2362	-4.80932	2.40617	-1.99874	0.0456364	NA
719835	USF1	upstream stimulatory factor 1 isoform X3	25.6634	-4.81071	2.31058	-2.08204	0.0373388	NA
699215	RAI1	retinoic acid-induced protein 1	15.0202	-4.81218	2.43115	-1.97938	0.0477729	NA
718950	RYK	tyrosine-protein kinase RYK isoform X1	19.0485	-4.8183	2.38303	-2.02192	0.0431843	NA
707409	YEATS2	YEATS domain-containing protein 2	17.0031	-4.8201	2.37328	-2.03099	0.0422561	NA
706357	ZZZ3	ZZ-type zinc finger-containing protein 3 isoform X3	22.7958	-4.82122	2.45838	-1.96114	0.0498632	NA
703689	MOCS2	molybdopterin synthase catalytic subunit	77.382	-4.82288	1.81201	-2.66162	0.0077766	NA
705980	CAMK2G	calcium/calmodulin-dependent protein kinase type II subunit gamma isoform X16	15.9574	-4.82623	2.42715	-1.98844	0.0467634	NA
695977	RNF181	E3 ubiquitin-protein ligase RNF181	18.6941	-4.82631	2.42026	-1.99413	0.0461378	NA
694486	LOC694486		17.1094	-4.82661	2.3952	-2.01512	0.0438925	NA
100430132	RNMT	mRNA cap guanine-N7 methyltransferase isoform X2	21.8102	-4.82836	2.36355	-2.04284	0.0410683	NA
695387	SNRPB2	U2 small nuclear ribonucleoprotein B\'\'	14.5882	-4.83462	2.46114	-1.96438	0.0494861	NA
705166	UROD	uroporphyrinogen decarboxylase isoform X3	28.595	-4.83496	2.41001	-2.0062	0.0448346	NA
106996360	LOC106996360	cytochrome P450 2C18-like	241.204	-4.83681	1.35794	-3.56188	0.000368208	0.0320456
693401	SDHAF2	succinate dehydrogenase assembly factor 2, mitochondrial isoform X1	14.578	-4.84342	2.42479	-1.99746	0.045775	NA
715100	MRPL4	39S ribosomal protein L4, mitochondrial isoform X2	29.5299	-4.84354	2.39382	-2.02335	0.0430374	NA
712791	MAGIX	PDZ domain-containing protein MAGIX isoform X3	18.6399	-4.84354	2.39399	-2.02321	0.0430516	NA
711717	TSPO	translocator protein	37.7638	-4.85194	2.41075	-2.01263	0.0441538	NA
703897	ARHGEF28	rho guanine nucleotide exchange factor 28 isoform X1	19.5991	-4.85194	2.43379	-1.99358	0.0461984	NA
697212	STARD3	stAR-related lipid transfer protein 3	27.6723	-4.85195	2.35323	-2.06183	0.0392244	NA
700305	GOLT1A	vesicle transport protein GOT1A	18.1061	-4.85195	2.36373	-2.05267	0.0401044	NA
712718	PRMT5	protein arginine N-methyltransferase 5	24.1102	-4.85196	2.31668	-2.09436	0.0362282	NA
699520	PPP2R2D	serine/threonine-protein phosphatase 2A 55 kDa regulatory subunit B delta isoform isoform X4	29.341	-4.85601	2.45324	-1.97943	0.0477681	NA
574112	CTSK	cathepsin K precursor	32.3451	-4.86004	2.33321	-2.08298	0.0372526	NA
717914	NUDT16	U8 snoRNA-decapping enzyme	34.2029	-4.86016	2.35795	-2.06119	0.0392854	NA
100426308	NUP62	nuclear pore glycoprotein p62	28.9641	-4.86036	2.40461	-2.02127	0.0432518	NA
706120	ST6GALNAC6	alpha-N-acetylgalactosaminide alpha-2,6-sialyltransferase 6 isoform X2	28.8679	-4.86041	2.4175	-2.01051	0.044377	NA
711816	SIAE	sialate O-acetylesterase isoform X1	14.3165	-4.86056	2.4624	-1.97391	0.0483924	NA
710109	MRPS35	28S ribosomal protein S35, mitochondrial isoform X1	21.4034	-4.86059	2.47446	-1.9643	0.0494954	NA
700899	ZNF268	zinc finger protein 268 isoform X4	17.0805	-4.86837	2.35954	-2.06327	0.0390868	NA
696800	RCN1	reticulocalbin-1	96.6981	-4.87121	1.68214	-2.89584	0.00378146	NA
719169	STK38	serine/threonine-protein kinase 38 isoform X3	25.1539	-4.87309	2.48252	-1.96296	0.0496506	NA
713512	ELP3	elongator complex protein 3 isoform X2	22.8412	-4.87518	2.35328	-2.07166	0.0382976	NA
701393	EDC4	enhancer of mRNA-decapping protein 4 isoform X2	26.9705	-4.87688	2.38623	-2.04376	0.0409772	NA
707545	GGT1	gamma-glutamyltranspeptidase 1 isoform X4	26.5056	-4.87748	2.44245	-1.99696	0.0458293	NA
711830	KDM7A	lysine-specific demethylase 7A	15.1513	-4.88181	2.46367	-1.98152	0.0475332	NA
701452	FIZ1	flt3-interacting zinc finger protein 1	15.668	-4.88518	2.38922	-2.04467	0.0408869	NA
714655	TFDP2	transcription factor Dp-2 isoform X6	21.2608	-4.89381	2.41106	-2.02974	0.0423833	NA
700798	UBE2J2	ubiquitin-conjugating enzyme E2 J2	23.4214	-4.89914	2.36848	-2.06848	0.0385953	NA
703774	LOC703774		36.0624	-4.89978	2.28972	-2.13991	0.0323624	NA
712714	NSMCE3	non-structural maintenance of chromosomes element 3 homolog	18.1799	-4.90207	2.48951	-1.96909	0.048943	NA
710919	MCRS1	microspherule protein 1 isoform X3	19.1049	-4.90331	2.47869	-1.97819	0.0479078	NA
714868	SH3PXD2A	SH3 and PX domain-containing protein 2A isoform X4	21.6304	-4.90712	2.39481	-2.04906	0.0404561	NA
695292	REXO2	oligoribonuclease, mitochondrial	17.5596	-4.90712	2.39365	-2.05006	0.0403586	NA
713100	ELK3	ETS domain-containing protein Elk-3 isoform X1	17.472	-4.91531	2.44053	-2.01404	0.0440059	NA
715338	TPST2	protein-tyrosine sulfotransferase 2 isoform X5	23.7292	-4.91954	2.44214	-2.01444	0.0439639	NA
709532	NIN	ninein isoform X4	18.8541	-4.91968	2.43479	-2.02058	0.0433235	NA
708818	MRPS23	28S ribosomal protein S23, mitochondrial	17.8198	-4.92016	2.40969	-2.04182	0.0411695	NA
699613	SHROOM3	protein Shroom3 isoform X1	25.181	-4.92735	2.46855	-1.99605	0.0459285	NA
714727	EAPP	E2F-associated phosphoprotein	23.608	-4.93093	2.35348	-2.09516	0.0361564	NA
708489	MFF	mitochondrial fission factor isoform X9	24.4045	-4.93145	2.4051	-2.05041	0.0403244	NA
693919	TSEN34	tRNA-splicing endonuclease subunit Sen34	20.7956	-4.93146	2.40665	-2.0491	0.0404523	NA
709283	IQGAP1	ras GTPase-activating-like protein IQGAP1	23.1376	-4.93183	2.4533	-2.01028	0.0444014	NA
712161	TFE3	transcription factor E3 isoform X1	30.7103	-4.93769	2.32462	-2.12409	0.0336629	NA
696089	GMEB2	glucocorticoid modulatory element-binding protein 2 isoform X5	16.9024	-4.93875	2.35201	-2.0998	0.0357463	NA
706643	LOC706643		12.6496	-4.94027	2.47895	-1.99289	0.0462738	NA
713304	CCDC69	coiled-coil domain-containing protein 69 isoform X1	117.723	-4.94316	1.85003	-2.67194	0.00754142	NA
695452	IFIT2	interferon-induced protein with tetratricopeptide repeats 2	13.8355	-4.94425	2.41103	-2.05068	0.0402983	NA
716613	ZNF343	zinc finger protein 343 isoform X1	18.075	-4.94505	2.34303	-2.11053	0.0348124	NA
710444	C19H19orf12	protein C19orf12 homolog	30.5245	-4.95204	2.44182	-2.02801	0.0425593	NA
694013	CPNE3	copine-3	25.4882	-4.95236	2.38972	-2.07237	0.0382314	NA
713435	RRP1	ribosomal RNA processing protein 1 homolog A	25.5148	-4.95282	2.33447	-2.12161	0.0338709	NA
693888	NUP133	nuclear pore complex protein Nup133 isoform X2	20.7825	-4.95988	2.52948	-1.96083	0.0498991	NA
100689489	ZNF207	BUB3-interacting and GLEBS motif-containing protein ZNF207	23.5614	-4.96338	2.40154	-2.06675	0.0387575	NA
713040	NDUFS3	NADH dehydrogenase	33.3136	-4.96807	2.38631	-2.08191	0.037351	NA
695495	LOC695495		16.9829	-4.96808	2.37728	-2.08982	0.0366343	NA
100424767	RBMXL1	RNA binding motif protein, X-linked-like-1	18.4745	-4.96808	2.40429	-2.06634	0.0387965	NA
106996191	LOC106996191		15.6834	-4.96809	2.46506	-2.0154	0.0438628	NA
693851	NKRF	NF-kappa-B-repressing factor isoform X2	19.3794	-4.97145	2.47024	-2.01254	0.044163	NA
709644	RDH5	11-cis retinol dehydrogenase	38.9341	-4.97282	2.39636	-2.07515	0.0379722	NA
714405	FAF1	FAS-associated factor 1	23.6123	-4.97549	2.3072	-2.15651	0.031044	NA
703342	ATP6V0E1	V-type proton ATPase subunit e 1	98.8372	-4.9958	1.87794	-2.66025	0.00780822	NA
707688	RBM27	RNA-binding protein 27	18.8955	-4.99857	2.35329	-2.12408	0.0336636	NA
713430	PLSCR4	phospholipid scramblase 4	19.6164	-4.99976	2.44012	-2.04898	0.0404638	NA
702233	CLTB	clathrin light chain B isoform X1	23.9781	-5.00458	2.31277	-2.16389	0.0304731	NA
701351	CEP120	centrosomal protein of 120 kDa isoform X1	15.2919	-5.01089	2.54536	-1.96864	0.0489942	NA
697526	GARS	glycine--tRNA ligase isoform X2	20.7259	-5.01151	2.37165	-2.1131	0.0345926	NA
708132	PARP10	poly	32.1728	-5.01158	2.35945	-2.12404	0.0336664	NA
713293	COPRS	coordinator of PRMT5 and differentiation stimulator isoform X3	15.7886	-5.01172	2.33725	-2.14428	0.0320106	NA
718743	TBC1D15	TBC1 domain family member 15 isoform X3	23.6932	-5.01595	2.47632	-2.02557	0.0428093	NA
715679	TMEM38B	trimeric intracellular cation channel type B	18.6568	-5.01906	2.36886	-2.11877	0.0341102	NA
699551	CHCHD7	coiled-coil-helix-coiled-coil-helix domain-containing protein 7 isoform X4	22.1246	-5.01917	2.30554	-2.17701	0.0294802	NA
702980	PHAX	phosphorylated adapter RNA export protein	19.9729	-5.02666	2.42105	-2.07623	0.0378729	NA
708940	GNAI1	guanine nucleotide-binding protein G(i) subunit alpha-1 isoform X1	17.927	-5.02669	2.43878	-2.06115	0.0392887	NA
721852	RAB1B	ras-related protein Rab-1B	20.335	-5.02677	2.49781	-2.01247	0.04417	NA
705195	MAP2K3	dual specificity mitogen-activated protein kinase kinase 3	35.536	-5.02682	2.54516	-1.97505	0.0482628	NA
695356	SGK2	serine/threonine-protein kinase Sgk2 isoform X3	16.9614	-5.03037	2.42673	-2.0729	0.0381819	NA
706257	NINL	ninein-like protein isoform X2	18.9199	-5.03439	2.44096	-2.06246	0.0391639	NA
704434	SUCLA2	succinyl-CoA ligase	15.629	-5.03453	2.47912	-2.03077	0.0422779	NA
715799	RANBP6	ran-binding protein 6 isoform X1	16.3515	-5.03693	2.52365	-1.99589	0.0459463	NA
708080	CTSS	cathepsin S	19.9141	-5.03821	2.40978	-2.09074	0.0365516	NA
709589	CCNDBP1	cyclin-D1-binding protein 1 isoform X2	25.2821	-5.04151	2.37217	-2.12528	0.0335635	NA
705862	EIF2B3	translation initiation factor eIF-2B subunit gamma isoform X1	19.0025	-5.04167	2.39058	-2.10898	0.0349466	NA
702805	EPC1	enhancer of polycomb homolog 1 isoform X2	20.0991	-5.04188	2.41656	-2.08639	0.0369435	NA
702359	ZCCHC8	zinc finger CCHC domain-containing protein 8	18.8786	-5.04221	2.46598	-2.04471	0.0408833	NA
704599	ABCB6	ATP-binding cassette sub-family B member 6, mitochondrial	32.4724	-5.04511	2.47292	-2.04015	0.0413359	NA
106999434	LOC106999434	translation initiation factor IF-2-like, partial	20.9191	-5.04901	2.37731	-2.12383	0.0336844	NA
702206	ZDHHC9	palmitoyltransferase ZDHHC9	22.7825	-5.0506	2.57119	-1.9643	0.0494948	NA
697975	GCC1	GRIP and coiled-coil domain-containing protein 1	15.4707	-5.05236	2.55245	-1.97941	0.0477695	NA
719393	UBQLN4	ubiquilin-4	21.4825	-5.05306	2.43149	-2.07818	0.0376928	NA
712003	SMIM12	small integral membrane protein 12 isoform X2	21.3592	-5.05454	2.53068	-1.9973	0.0457923	NA
708088	DESI1	desumoylating isopeptidase 1	23.9267	-5.06061	2.42921	-2.08323	0.0372302	NA
694416	PBX1	pre-B-cell leukemia transcription factor 1 isoform X3	20.4732	-5.06635	2.58289	-1.96151	0.0498197	NA
706708	ALKBH2	DNA oxidative demethylase ALKBH2 isoform X2	19.7208	-5.06813	2.42118	-2.09325	0.036327	NA
693393	SH3BP4	SH3 domain-binding protein 4	20.3768	-5.06817	2.40389	-2.10832	0.0350034	NA
704831	CRCP	DNA-directed RNA polymerase III subunit RPC9 isoform X2	29.04	-5.0716	2.4225	-2.09354	0.036301	NA
708444	ROCK2	rho-associated protein kinase 2 isoform X5	20.1992	-5.08582	2.46771	-2.06095	0.039308	NA
100424648	PGM2	phosphoglucomutase-2	20.3491	-5.08627	2.4311	-2.09217	0.0364235	NA
703226	LSM6	U6 snRNA-associated Sm-like protein LSm6 isoform X1	24.0616	-5.08741	2.36029	-2.15542	0.0311289	NA
706164	TMEM203	transmembrane protein 203	17.445	-5.0974	2.38304	-2.13903	0.0324331	NA
719122	LAMTOR4	ragulator complex protein LAMTOR4 isoform X2	16.8917	-5.10061	2.48173	-2.05527	0.0398531	NA
710935	CANT1	soluble calcium-activated nucleotidase 1	29.5805	-5.10128	2.39743	-2.12781	0.0333525	NA
712922	SLC2A9	LOW QUALITY PROTEIN: solute carrier family 2, facilitated glucose transporter member 9	34.935	-5.10194	2.34004	-2.18028	0.029237	NA
702486	KPNA4	importin subunit alpha-3 isoform X2	20.6225	-5.10818	2.45227	-2.08304	0.0372473	NA
697304	DDX47	probable ATP-dependent RNA helicase DDX47	16.4731	-5.10879	2.36042	-2.16436	0.0304371	NA
716528	TLK2	serine/threonine-protein kinase tousled-like 2 isoform X4	20.5147	-5.10881	2.35791	-2.16667	0.0302603	NA
700391	MAMU-B	uncharacterized protein LOC700391 precursor	32.2535	-5.11045	2.47954	-2.06105	0.0392984	NA
716131	HIGD1A	HIG1 domain family member 1A, mitochondrial	18.5484	-5.11526	2.56642	-1.99315	0.0462448	NA
699090	C18H18orf32	UPF0729 protein C18orf32 homolog isoform X1	22.5089	-5.11656	2.57956	-1.9835	0.0473117	NA
718065	MARK2	serine/threonine-protein kinase MARK2 isoform X5	23.7615	-5.12275	2.61196	-1.96126	0.0498481	NA
698884	RAB11FIP1	rab11 family-interacting protein 1 isoform X2	18.1453	-5.12287	2.40433	-2.13069	0.0331149	NA
693970	OAT	ornithine aminotransferase, mitochondrial isoform X1	543.382	-5.12538	1.33618	-3.83584	0.000125138	0.0144772
714414	HERPUD2	homocysteine-responsive endoplasmic reticulum-resident ubiquitin-like domain member 2 protein	26.6327	-5.12995	2.3652	-2.16893	0.0300883	NA
717773	TRAK1	trafficking kinesin-binding protein 1 isoform X8	26.8274	-5.13002	2.39795	-2.13934	0.0324085	NA
100430437	ARL5A	ADP-ribosylation factor-like protein 5A	23.5963	-5.1301	2.44866	-2.09507	0.0361649	NA
693663	SPG20	spartin	27.6437	-5.13011	2.4531	-2.09128	0.0365033	NA
716385	PNMAL1	PNMA-like protein 1 isoform X1	18.2209	-5.13012	2.46158	-2.08408	0.037153	NA
722216	PWP2	periodic tryptophan protein 2 homolog	21.5906	-5.13657	2.30566	-2.22781	0.025893	NA
711115	MAPK8	mitogen-activated protein kinase 8 isoform X1	20.9413	-5.13723	2.41841	-2.12422	0.0336518	NA
717730	STK4	serine/threonine-protein kinase 4 isoform X1	19.4685	-5.13741	2.46577	-2.08349	0.0372062	NA
693629	STARD8	stAR-related lipid transfer protein 8 isoform X5	23.7311	-5.13746	2.48062	-2.07104	0.038355	NA
716506	POLR1E	DNA-directed RNA polymerase I subunit RPA49	24.4305	-5.14343	2.31356	-2.22317	0.0262043	NA
715663	FOXA3	hepatocyte nuclear factor 3-gamma	27.0659	-5.14705	2.46688	-2.08646	0.0369367	NA
706322	CHCHD1	coiled-coil-helix-coiled-coil-helix domain-containing protein 1	16.8908	-5.14736	2.42909	-2.11905	0.0340865	NA
694581	TIMM21	mitochondrial import inner membrane translocase subunit Tim21	15.9101	-5.14816	2.35486	-2.18619	0.0288019	NA
707785	KIAA1109	uncharacterized protein KIAA1109 homolog isoform X2	32.833	-5.14853	2.32828	-2.2113	0.0270148	NA
704620	ARMCX1	armadillo repeat-containing X-linked protein 1 isoform X1	25.889	-5.15169	2.44052	-2.1109	0.0347812	NA
713331	ZNF629	zinc finger protein 629	20.1381	-5.15208	2.49312	-2.06652	0.0387795	NA
715398	XPO7	exportin-7	34.0059	-5.15471	2.59828	-1.98389	0.0472676	NA
697241	SEC24B	protein transport protein Sec24B isoform X5	37.1361	-5.15799	2.37262	-2.17397	0.0297077	NA
106992733	PNKD	probable hydrolase PNKD	28.3212	-5.16114	2.55366	-2.02108	0.0432714	NA
693526	ISCA1	iron-sulfur cluster assembly 1 homolog, mitochondrial	30.3082	-5.16153	2.4309	-2.1233	0.0337286	NA
708816	GKAP1	G kinase-anchoring protein 1 isoform X2	25.2191	-5.1618	2.37448	-2.17387	0.029715	NA
711013	PLEKHH3	pleckstrin homology domain-containing family H member 3 isoform X2	29.4926	-5.16189	2.35839	-2.18874	0.0286159	NA
697283	OSTC	LOW QUALITY PROTEIN: oligosaccharyltransferase complex subunit OSTC	23.1023	-5.16851	2.4839	-2.0808	0.0374522	NA
709355	GLB1	LOW QUALITY PROTEIN: beta-galactosidase	29.3025	-5.16874	2.36167	-2.1886	0.0286263	NA
714476	AIM1L	absent in melanoma 1-like protein isoform X1	19.1842	-5.1699	2.54143	-2.03425	0.0419263	NA
707945	DENND5A	DENN domain-containing protein 5A isoform X1	23.9775	-5.17563	2.44228	-2.11918	0.0340756	NA
715330	BACE2	beta-secretase 2 isoform X1	22.1109	-5.18513	2.44539	-2.12037	0.0339745	NA
713499	HGD	homogentisate 1,2-dioxygenase	260.472	-5.18537	1.62981	-3.18158	0.00146476	0.0498748
106993899	LOC106993899		15.9419	-5.18908	2.34544	-2.21241	0.0269383	NA
703756	GMPPA	mannose-1-phosphate guanyltransferase alpha isoform X1	22.0177	-5.19165	2.50506	-2.07247	0.0382219	NA
719564	SYF2	pre-mRNA-splicing factor SYF2	28.7619	-5.19376	2.31344	-2.24504	0.0247658	NA
703417	PLEKHA3	pleckstrin homology domain-containing family A member 3	17.061	-5.19602	2.36702	-2.19518	0.0281509	NA
701896	DIABLO	diablo homolog, mitochondrial isoform X3	27.6226	-5.20681	2.3163	-2.2479	0.0245825	NA
697403	FAM96B	mitotic spindle-associated MMXD complex subunit MIP18	38.8465	-5.20803	2.46265	-2.11481	0.0344463	NA
106996680	LOC106996680		19.2005	-5.21314	2.35919	-2.20972	0.0271246	NA
706044	RUVBL1	ruvB-like 1 isoform X1	21.3783	-5.22135	2.50272	-2.08628	0.0369537	NA
106998074	SCAF8	protein SCAF8 isoform X1	26.9626	-5.22633	2.32319	-2.24964	0.024472	NA
699626	TCF12	transcription factor 12 isoform X8	28.1764	-5.23286	2.32949	-2.24636	0.024681	NA
701390	TATDN2	putative deoxyribonuclease TATDN2	28.9163	-5.23358	2.50128	-2.09236	0.0364063	NA
716600	ENGASE	cytosolic endo-beta-N-acetylglucosaminidase isoform X3	18.6222	-5.23582	2.56325	-2.04265	0.0410873	NA
704112	SUMF1	sulfatase-modifying factor 1 isoform X2	28.708	-5.23606	2.40199	-2.17989	0.0292659	NA
698991	OTULIN	ubiquitin thioesterase otulin	19.6682	-5.23957	2.3528	-2.22695	0.0259504	NA
106998836	LOC106998836		195.113	-5.23966	1.52692	-3.43152	0.000600216	0.0374322
722198	ARHGEF1	rho guanine nucleotide exchange factor 1 isoform X1	37.4474	-5.24322	2.35293	-2.22838	0.0258551	NA
701545	GMCL1	LOW QUALITY PROTEIN: germ cell-less protein-like 1	18.6323	-5.24929	2.59817	-2.02038	0.0433439	NA
715168	MRPL37	39S ribosomal protein L37, mitochondrial isoform X2	43.0948	-5.24967	2.36031	-2.22414	0.026139	NA
697949	PTGES2	prostaglandin E synthase 2 isoform X2	28.3491	-5.24999	2.32421	-2.25882	0.0238944	NA
106999757	DNTTIP2	deoxynucleotidyltransferase terminal-interacting protein 2 isoform X1	25.3713	-5.25012	2.31194	-2.27088	0.0231544	NA
700864	KLHL8	kelch-like protein 8 isoform X1	21.2723	-5.25338	2.41109	-2.17884	0.0293434	NA
710176	ICE1	little elongation complex subunit 1	25.2901	-5.25566	2.5105	-2.09347	0.0363071	NA
694102	FAM35A	protein FAM35A isoform X2	19.1816	-5.25753	2.47434	-2.12482	0.0336014	NA
699755	MRPS28	28S ribosomal protein S28, mitochondrial isoform X1	23.9761	-5.26037	2.43951	-2.15632	0.0310584	NA
714047	LOC714047		26.927	-5.26131	2.62904	-2.00123	0.0453675	NA
695146	SLC17A3	sodium-dependent phosphate transport protein 4 isoform X1	18.7911	-5.26132	2.5461	-2.06642	0.0387884	NA
697309	OLA1	obg-like ATPase 1	22.5044	-5.2626	2.39573	-2.19666	0.028045	NA
708394	SEC14L1	SEC14-like protein 1	29.4286	-5.26266	2.36317	-2.22695	0.0259505	NA
693376	CETN2	centrin-2 isoform X1	21.2269	-5.26635	2.39166	-2.20196	0.0276681	NA
708283	SNU13	NHP2-like protein 1 isoform X2	28.72	-5.26906	2.29608	-2.29481	0.021744	NA
718729	HELZ	probable helicase with zinc finger domain isoform X1	23.9933	-5.26919	2.45007	-2.15063	0.0315058	NA
697935	ACVR1	activin receptor type-1 precursor	17.023	-5.27461	2.50988	-2.10154	0.0355936	NA
698119	MAT2B	methionine adenosyltransferase 2 subunit beta	32.8289	-5.27551	2.34482	-2.24985	0.0244582	NA
699470	VPS53	vacuolar protein sorting-associated protein 53 homolog isoform X7	18.7415	-5.27564	2.37726	-2.21921	0.0264722	NA
703191	CHMP5	charged multivesicular body protein 5	26.0926	-5.27572	2.40421	-2.19437	0.0282087	NA
106992268	C1H1orf27	protein odr-4 homolog isoform X1	16.624	-5.27578	2.42456	-2.17597	0.0295573	NA
696216	SERTAD2	SERTA domain-containing protein 2	23.0894	-5.27651	2.65327	-1.98868	0.0467365	NA
709969	C6H5orf15	keratinocyte-associated transmembrane protein 2	32.4186	-5.27797	2.43358	-2.1688	0.0300977	NA
714627	BZW2	basic leucine zipper and W2 domain-containing protein 2 isoform X2	16.3933	-5.2823	2.41266	-2.18942	0.0285667	NA
706932	GMPS	GMP synthase	15.4239	-5.28347	2.62799	-2.01046	0.0443825	NA
699690	BCS1L	mitochondrial chaperone BCS1	19.9138	-5.28359	2.59536	-2.03579	0.0417718	NA
713570	EFTUD1	elongation factor Tu GTP-binding domain-containing protein 1	27.6204	-5.2879	2.31336	-2.28581	0.0222652	NA
705176	COPZ1	coatomer subunit zeta-1	27.3475	-5.28794	2.31734	-2.28191	0.0224949	NA
704204	ZNF385B	zinc finger protein 385B isoform X4	25.0863	-5.28877	2.56819	-2.05934	0.0394619	NA
697717	TBRG4	protein TBRG4 isoform X2	29.9991	-5.29031	2.61208	-2.02533	0.0428339	NA
698277	DCTN5	dynactin subunit 5	19.4031	-5.29067	2.51228	-2.10593	0.0352108	NA
709221	IP6K2	inositol hexakisphosphate kinase 2 isoform X2	22.2744	-5.29446	2.4907	-2.12569	0.0335292	NA
613238	SLC6A2	sodium-dependent noradrenaline transporter isoform X1	28.7238	-5.29723	2.54254	-2.08345	0.0372106	NA
715086	SLK	STE20-like serine/threonine-protein kinase isoform X2	29.891	-5.29811	2.3369	-2.26715	0.0233811	NA
714832	ITGAM	integrin alpha-M isoform X1	25.4508	-5.30149	2.3855	-2.22239	0.0262573	NA
698050	TNKS2	tankyrase-2 isoform X1	24.6479	-5.30383	2.69192	-1.97028	0.0488068	NA
718351	RNF185	E3 ubiquitin-protein ligase RNF185	23.479	-5.30395	2.5079	-2.1149	0.0344388	NA
703355	BMS1	ribosome biogenesis protein BMS1 homolog	16.1161	-5.30407	2.44542	-2.16898	0.0300842	NA
696166	SUDS3	sin3 histone deacetylase corepressor complex component SDS3	22.8631	-5.30422	2.38177	-2.227	0.0259471	NA
697564	LOC697564	interferon-induced transmembrane protein 3	31.2011	-5.30425	2.37013	-2.23796	0.0252236	NA
697449	LMAN1	protein ERGIC-53 precursor	267.797	-5.30462	1.60556	-3.30391	0.00095348	0.0445604
715059	BRD1	bromodomain-containing protein 1 isoform X1	25.0942	-5.30523	2.50642	-2.11666	0.034289	NA
705365	LACTB	serine beta-lactamase-like protein LACTB, mitochondrial isoform X2	26.5324	-5.30529	2.50091	-2.12134	0.0338929	NA
700822	IL36G	interleukin-36 gamma	15.318	-5.31534	2.45825	-2.16224	0.0305996	NA
677707	TVP23B	Golgi apparatus membrane protein TVP23 homolog B isoform X5	26.6262	-5.31738	2.67856	-1.98517	0.0471259	NA
721272	RPA1	replication protein A 70 kDa DNA-binding subunit	28.9305	-5.31795	2.63239	-2.0202	0.0433627	NA
100424290	TBL1XR1	F-box-like/WD repeat-containing protein TBL1XR1 isoform X4	26.7418	-5.32374	2.54927	-2.08834	0.0367673	NA
715816	SLC44A1	choline transporter-like protein 1 isoform X4	33.7875	-5.32574	2.39523	-2.22348	0.0261834	NA
696299	COPZ2	coatomer subunit zeta-2	24.9659	-5.32619	2.35655	-2.26016	0.0238111	NA
700125	ACTR10	actin-related protein 10	26.3257	-5.32827	2.45631	-2.16921	0.0300665	NA
718224	MORC2	MORC family CW-type zinc finger protein 2	27.0171	-5.32883	2.30089	-2.31598	0.0205591	NA
699421	RRP9	U3 small nucleolar RNA-interacting protein 2	25.6915	-5.3291	2.32689	-2.29023	0.0220082	NA
714322	ATG13	autophagy-related protein 13 isoform X1	33.9364	-5.32917	2.33521	-2.2821	0.0224835	NA
706300	OCIAD2	OCIA domain-containing protein 2 isoform X2	13.4025	-5.33079	2.66647	-1.9992	0.0455872	NA
106998065	DYNLT1	dynein light chain Tctex-type 1 isoform X1	19.65	-5.33201	2.3995	-2.22213	0.0262743	NA
699519	CYP26A1	cytochrome P450 26A1	30.6737	-5.33558	2.35814	-2.26262	0.0236589	NA
708956	MEF2A	myocyte-specific enhancer factor 2A isoform X3	25.4809	-5.33824	2.40872	-2.21622	0.0266765	NA
717470	SIGLEC1	sialoadhesin isoform X1	25.0014	-5.33841	2.38088	-2.2422	0.0249485	NA
100328983	AASDHPPT	L-aminoadipate-semialdehyde dehydrogenase-phosphopantetheinyl transferase	21.6432	-5.35716	2.68555	-1.99481	0.0460634	NA
715113	GRIPAP1	GRIP1-associated protein 1 isoform X2	42.2726	-5.36038	2.32672	-2.30384	0.0212318	NA
710347	PTPRJ	receptor-type tyrosine-protein phosphatase eta isoform X2	25.8701	-5.36349	2.51831	-2.1298	0.0331881	NA
693539	ACTR8	actin-related protein 8 isoform X2	25.6795	-5.36589	2.49	-2.15497	0.0311641	NA
698766	TSPYL2	testis-specific Y-encoded-like protein 2 isoform X2	19.5954	-5.37075	2.53642	-2.11745	0.0342216	NA
701368	TFAM	transcription factor A, mitochondrial isoform X2	24.8802	-5.37101	2.48427	-2.16201	0.0306175	NA
722297	TMEM8A	transmembrane protein 8A isoform X1	31.9856	-5.37114	2.46148	-2.18208	0.0291038	NA
701355	ADAM10	disintegrin and metalloproteinase domain-containing protein 10	20.4945	-5.37161	2.39688	-2.24108	0.0250208	NA
713788	TXNDC15	thioredoxin domain-containing protein 15	24.1025	-5.375	2.33118	-2.3057	0.0211273	NA
695547	GGCT	gamma-glutamylcyclotransferase	23.202	-5.38143	2.37017	-2.27048	0.0231783	NA
707455	TEK	angiopoietin-1 receptor isoform X1	19.4774	-5.38319	2.65611	-2.02672	0.0426911	NA
693392	LOC693392		19.8637	-5.38428	2.31748	-2.32333	0.0201612	NA
698310	SORT1	sortilin isoform X3	25.2946	-5.39026	2.28956	-2.35428	0.0185586	NA
718909	RPS27A	40S ribosomal protein S27a	28.0259	-5.39259	2.36433	-2.28081	0.0225598	NA
708114	LSG1	large subunit GTPase 1 homolog isoform X1	28.6366	-5.39293	2.33418	-2.31041	0.0208652	NA
705713	POLK	DNA polymerase kappa isoform X2	15.5927	-5.39598	2.7047	-1.99504	0.0460387	NA
701311	TPP2	tripeptidyl-peptidase 2 isoform X1	23.0975	-5.39599	2.67309	-2.01863	0.0435255	NA
701960	COLEC10	collectin-10	19.5081	-5.39602	2.32735	-2.31852	0.020421	NA
700463	SLC25A22	mitochondrial glutamate carrier 1	31.9594	-5.3988	2.34943	-2.29792	0.0215663	NA
695449	FAM49B	protein FAM49B	18.6312	-5.40217	2.4721	-2.18526	0.0288699	NA
710911	NENF	neudesin	27.1831	-5.40494	2.33399	-2.31575	0.0205718	NA
574381	TIMP3	metalloproteinase inhibitor 3 precursor	26.361	-5.4085	2.55002	-2.12097	0.0339246	NA
721277	BPNT1	3\'(2\'),5\'-bisphosphate nucleotidase 1 isoform X3	18.7642	-5.40852	2.55855	-2.1139	0.0345239	NA
696405	ADAM12	disintegrin and metalloproteinase domain-containing protein 12	32.7529	-5.40914	2.54938	-2.12175	0.0338586	NA
715610	UHRF2	E3 ubiquitin-protein ligase UHRF2 isoform X3	20.9158	-5.40988	2.42628	-2.2297	0.0257671	NA
100426344	ZFAND2A	AN1-type zinc finger protein 2A	32.8267	-5.4106	2.34925	-2.30312	0.021272	NA
697745	NDUFB1	LOW QUALITY PROTEIN: NADH dehydrogenase	41.7242	-5.41353	2.31967	-2.33375	0.019609	NA
718461	CLPB	caseinolytic peptidase B protein homolog isoform X2	33.8353	-5.42239	2.34072	-2.31655	0.0205284	NA
709530	ULK3	serine/threonine-protein kinase ULK3 isoform X3	25.0342	-5.42703	2.53753	-2.13871	0.0324591	NA
704953	CERS6	ceramide synthase 6	24.313	-5.42713	2.55857	-2.12116	0.0339083	NA
700056	RPRD1B	regulation of nuclear pre-mRNA domain-containing protein 1B	22.0127	-5.42772	2.52916	-2.14606	0.0318684	NA
718520	AKIRIN1	akirin-1 isoform X1	28.4825	-5.42791	2.43446	-2.22962	0.025773	NA
698179	SMS	spermine synthase	23.4735	-5.42941	2.43685	-2.22804	0.0258778	NA
703201	ARL8B	ADP-ribosylation factor-like protein 8B	37.3709	-5.43172	2.37404	-2.28797	0.0221394	NA
697983	MGST2	microsomal glutathione S-transferase 2 precursor	40.7092	-5.43383	2.53171	-2.14631	0.0318486	NA
694046	SUGT1	protein SGT1 homolog	20.6919	-5.43482	2.49636	-2.1771	0.0294733	NA
700851	PNPLA8	calcium-independent phospholipase A2-gamma isoform X2	35.7549	-5.44535	2.58236	-2.10867	0.034973	NA
704999	LOC704999	ankyrin repeat domain-containing protein 17	34.7201	-5.44542	2.30856	-2.35879	0.0183344	NA
700274	LOC700274	macrophage-expressed gene 1 protein	19.6997	-5.44702	2.474	-2.2017	0.0276865	NA
694273	DCTN6	dynactin subunit 6	24.5808	-5.4471	2.46183	-2.21262	0.0269236	NA
697981	CNOT6L	CCR4-NOT transcription complex subunit 6-like isoform X2	27.7546	-5.45229	2.63993	-2.06532	0.0388932	NA
701062	TXNRD1	thioredoxin reductase 1, cytoplasmic	28.1616	-5.45248	2.59729	-2.09929	0.0357909	NA
695866	UFM1	ubiquitin-fold modifier 1	21.9645	-5.45317	2.5516	-2.13716	0.0325851	NA
717395	ATMIN	ATM interactor isoform X3	29.8038	-5.45652	2.29111	-2.3816	0.0172375	NA
699793	CCNG2	cyclin-G2 isoform X2	33.7723	-5.45766	2.43119	-2.24485	0.0247778	NA
694601	RBPJ	recombining binding protein suppressor of hairless isoform X4	22.3076	-5.45864	2.56825	-2.12543	0.0335506	NA
697581	SMAD2	mothers against decapentaplegic homolog 2 isoform X5	23.0225	-5.45927	2.40109	-2.27367	0.0229861	NA
699700	RRAS2	ras-related protein R-Ras2 isoform X1	32.313	-5.46488	2.46772	-2.21455	0.0267912	NA
712467	ATG2B	autophagy-related protein 2 homolog B isoform X3	20.8172	-5.46921	2.40743	-2.2718	0.0230983	NA
707972	VAMP3	vesicle-associated membrane protein 3	30.393	-5.46933	2.42149	-2.25866	0.0239044	NA
720019	LOC720019	60S ribosomal protein L12	18.7411	-5.47094	2.37675	-2.30185	0.0213436	NA
696336	LOC696336	paxillin	24.6403	-5.47562	2.46926	-2.21751	0.0265879	NA
706925	KPNA3	importin subunit alpha-4 isoform X1	27.6941	-5.47666	2.56083	-2.13863	0.032466	NA
718727	ARHGEF11	rho guanine nucleotide exchange factor 11 isoform X1	33.9475	-5.48258	2.51661	-2.17856	0.0293647	NA
714918	LDB2	LIM domain-binding protein 2 isoform X4	24.9627	-5.4834	2.49316	-2.19938	0.0278508	NA
699953	SLC35B1	solute carrier family 35 member B1 isoform X2	25.6671	-5.48395	2.51519	-2.18034	0.0292326	NA
694422	LETMD1	LETM1 domain-containing protein 1 isoform X3	33.2402	-5.48494	2.33041	-2.35364	0.0185906	NA
709274	LOC709274	LOW QUALITY PROTEIN: haptoglobin-like	103.356	-5.48562	2.16312	-2.53597	0.0112136	NA
702734	INHBA	inhibin beta A chain isoform X2	24.6726	-5.48667	2.41328	-2.27354	0.0229938	NA
700514	ZNF704	zinc finger protein 704 isoform X1	30.9496	-5.48786	2.32823	-2.3571	0.0184185	NA
677699	COMMD3	COMM domain-containing protein 3	17.9436	-5.4881	2.38144	-2.30453	0.0211928	NA
714568	BCAM	basal cell adhesion molecule	43.2573	-5.48948	2.4519	-2.23887	0.0251644	NA
694168	RND3	rho-related GTP-binding protein RhoE	32.7522	-5.49338	2.32278	-2.365	0.0180299	NA
714632	YIPF1	protein YIPF1	32.9833	-5.4937	2.36634	-2.3216	0.0202546	NA
708468	MAOB	amine oxidase	502.446	-5.49372	1.29947	-4.22767	2.36119e-05	0.00730281
693421	SELK	selenoprotein K	23.7426	-5.49496	2.53177	-2.1704	0.0299763	NA
704518	AIDA	axin interactor, dorsalization-associated protein	36.8931	-5.4951	2.57814	-2.13142	0.0330545	NA
711165	CRADD	death domain-containing protein CRADD	25.8715	-5.49947	2.38208	-2.30869	0.0209609	NA
715446	CLIC1	chloride intracellular channel protein 1	26.6107	-5.50118	2.41426	-2.27862	0.0226896	NA
700995	DCTD	deoxycytidylate deaminase isoform X1	30.7714	-5.50264	2.41441	-2.27908	0.0226623	NA
721654	PXDN	peroxidasin homolog	21.9847	-5.50619	2.544	-2.16438	0.0304351	NA
707825	PEG3	paternally-expressed gene 3 protein isoform X1	17.2706	-5.507	2.3667	-2.32686	0.0199726	NA
694886	FAM175B	BRISC complex subunit Abro1	22.0129	-5.50717	2.31628	-2.37759	0.017426	NA
715131	LOC715131		23.3553	-5.51264	2.31283	-2.38351	0.0171485	NA
697756	NRBF2	nuclear receptor-binding factor 2 isoform X1	23.8608	-5.51307	2.51894	-2.18865	0.0286223	NA
694334	WBSCR16	Williams-Beuren syndrome chromosomal region 16 protein	22.765	-5.51401	2.41092	-2.2871	0.0221898	NA
708356	ARIH2	E3 ubiquitin-protein ligase ARIH2 isoform X3	31.0215	-5.51729	2.46718	-2.23627	0.0253343	NA
100426593	EXTL3	exostosin-like 3	28.9595	-5.51832	2.65519	-2.07832	0.0376802	NA
704978	LOC704978	2-oxoisovalerate dehydrogenase subunit alpha, mitochondrial	39.4535	-5.52278	2.44488	-2.25891	0.0238887	NA
713205	FAM114A2	protein FAM114A2 isoform X2	21.9419	-5.52523	2.41463	-2.28823	0.0221239	NA
693787	TSG101	tumor susceptibility gene 101 protein isoform X1	28.8832	-5.52576	2.35479	-2.34661	0.0189453	NA
677716	MRPL44	39S ribosomal protein L44, mitochondrial	21.6804	-5.52982	2.5357	-2.18079	0.0291991	NA
699411	MYO7A	unconventional myosin-VIIa isoform X4	19.2966	-5.53108	2.37696	-2.32696	0.0199675	NA
697713	ANKS4B	ankyrin repeat and SAM domain-containing protein 4B	21.375	-5.53671	2.35947	-2.34659	0.0189459	NA
693716	UBE2A	ubiquitin-conjugating enzyme E2 A isoform X1	21.3223	-5.54104	2.4817	-2.23276	0.0255648	NA
707015	AACS	acetoacetyl-CoA synthetase isoform X2	16.1212	-5.54115	2.6706	-2.07487	0.0379982	NA
714271	FOXRED1	FAD-dependent oxidoreductase domain-containing protein 1	39.3654	-5.54167	2.6533	-2.08859	0.0367442	NA
697111	CPVL	probable serine carboxypeptidase CPVL	20.6044	-5.542	2.80345	-1.97685	0.0480585	NA
100430789	MTRR	methionine synthase reductase isoform X2	29.4814	-5.54735	2.60684	-2.128	0.0333371	NA
705232	PCDH12	LOW QUALITY PROTEIN: protocadherin-12	30.7573	-5.54741	2.52799	-2.19439	0.0282071	NA
701820	MRPL32	39S ribosomal protein L32, mitochondrial	28.927	-5.5477	2.32302	-2.38814	0.0169341	NA
721993	LARP4B	la-related protein 4B isoform X1	32.3069	-5.55306	2.38	-2.33322	0.0196365	NA
698345	ATP6V0D1	V-type proton ATPase subunit d 1	30.6901	-5.55689	2.38188	-2.33298	0.0196491	NA
709330	LOC709330		26.63	-5.55843	2.34106	-2.37432	0.0175814	NA
106996679	LOC106996679	MICOS complex subunit MIC10	20.932	-5.56406	2.40949	-2.30923	0.0209307	NA
705302	CAMK2N1	calcium/calmodulin-dependent protein kinase II inhibitor 1	22.0035	-5.56548	2.39398	-2.32478	0.0200836	NA
705043	ANGEL1	protein angel homolog 1 isoform X4	37.4915	-5.57023	2.65415	-2.09869	0.0358444	NA
693528	MRPL45	LOW QUALITY PROTEIN: 39S ribosomal protein L45, mitochondrial	20.2784	-5.57557	2.80363	-1.9887	0.0467346	NA
700198	CCDC82	coiled-coil domain-containing protein 82	28.2064	-5.57938	2.30703	-2.41843	0.0155876	NA
715262	WDR45	WD repeat domain phosphoinositide-interacting protein 4 isoform X3	38.9821	-5.58723	2.26369	-2.46819	0.0135797	NA
723314	LOC723314		39.5761	-5.59295	2.69004	-2.07913	0.037605	NA
710682	LOC710682		23.8948	-5.5975	2.29763	-2.4362	0.0148425	NA
709186	HPRT1	hypoxanthine-guanine phosphoribosyltransferase	23.2829	-5.60891	2.65553	-2.11216	0.0346724	NA
711305	MSRB2	LOW QUALITY PROTEIN: methionine-R-sulfoxide reductase B2, mitochondrial	29.9213	-5.61418	2.45998	-2.28221	0.0224769	NA
713332	LOC713332	ADP-ribosylation factor-like protein 6-interacting protein 1	34.2415	-5.61523	2.34959	-2.38987	0.0168543	NA
711626	LOC711626		38.0307	-5.61905	2.39199	-2.34911	0.0188182	NA
100424943	LOC100424943	nuclear body protein SP140-like protein isoform X3	21.4186	-5.61946	2.44422	-2.29908	0.0215003	NA
708228	MAX	protein max	22.0076	-5.62564	2.51197	-2.23953	0.0251214	NA
716851	INPP5B	LOW QUALITY PROTEIN: type II inositol 1,4,5-trisphosphate 5-phosphatase	23.6609	-5.62603	2.55003	-2.20626	0.0273658	NA
700838	URI1	unconventional prefoldin RPB5 interactor 1 isoform X5	40.435	-5.63221	2.38148	-2.36501	0.0180297	NA
709720	SCAMP2	secretory carrier-associated membrane protein 2	36.5292	-5.63737	2.38533	-2.36335	0.0181103	NA
696707	ZHX3	zinc fingers and homeoboxes protein 3 isoform X1	38.1982	-5.64091	2.32777	-2.42331	0.0153796	NA
694179	SPCS2	signal peptidase complex subunit 2	24.867	-5.64251	2.39503	-2.35592	0.0184768	NA
713894	PID1	PTB-containing, cubilin and LRP1-interacting protein	38.2323	-5.64251	2.39338	-2.35755	0.0183961	NA
702043	SLC25A30	kidney mitochondrial carrier protein 1	56.1342	-5.64732	2.54362	-2.22019	0.0264058	NA
695281	FGD4	FYVE, RhoGEF and PH domain-containing protein 4 isoform X4	32.8728	-5.64843	2.71452	-2.08082	0.0374502	NA
719454	CRP	C-reactive protein	381.001	-5.65005	1.42187	-3.97367	7.07749e-05	0.0102152
714952	TGFBR1	TGF-beta receptor type-1 isoform X2	23.6339	-5.65271	2.48924	-2.27086	0.0231557	NA
716680	APPBP2	amyloid protein-binding protein 2	25.6551	-5.66301	2.30177	-2.46029	0.0138826	NA
706713	HNMT	histamine N-methyltransferase isoform X1	34.1689	-5.6632	2.47242	-2.29054	0.0219897	NA
716409	CXADR	coxsackievirus and adenovirus receptor isoform X1	42.958	-5.66346	2.52894	-2.23946	0.0251258	NA
700298	ZFYVE21	zinc finger FYVE domain-containing protein 21 isoform X1	31.9134	-5.66385	2.45609	-2.30604	0.0211084	NA
706898	PRPF3	U4/U6 small nuclear ribonucleoprotein Prp3 isoform X3	26.1112	-5.66489	2.33383	-2.42729	0.0152121	NA
712704	ZNF146	zinc finger protein OZF	31.0609	-5.6683	2.4114	-2.35063	0.0187417	NA
715618	ADGRA3	adhesion G protein-coupled receptor A3	25.3081	-5.6745	2.39127	-2.373	0.0176441	NA
712463	NREP	neuronal regeneration-related protein isoform X1	38.4862	-5.67887	2.49742	-2.27389	0.0229723	NA
715229	PXYLP1	2-phosphoxylose phosphatase 1 isoform X1	23.3973	-5.67924	2.50228	-2.26963	0.0232303	NA
722094	GLUD1	glutamate dehydrogenase 1, mitochondrial isoform X3	31.4509	-5.67925	2.65038	-2.14281	0.0321287	NA
694434	HPS5	Hermansky-Pudlak syndrome 5 protein isoform X5	21.8841	-5.68451	2.45012	-2.32009	0.0203359	NA
713181	HNRNPA0	heterogeneous nuclear ribonucleoprotein A0	37.608	-5.68638	2.34386	-2.42608	0.0152631	NA
709805	ATXN1L	ataxin-1-like	37.672	-5.68877	2.41878	-2.35192	0.018677	NA
692083	PCDHA5	protocadherin alpha 5 isoform X1	25.7329	-5.68967	2.39292	-2.37772	0.0174202	NA
700358	LOC700358	up-regulator of cell proliferation isoform X4	39.1669	-5.68979	2.30602	-2.46737	0.0136111	NA
698940	GXYLT1	glucoside xylosyltransferase 1 isoform X1	26.9703	-5.69612	2.35728	-2.4164	0.015675	NA
706627	RCBTB1	RCC1 and BTB domain-containing protein 1 isoform X1	23.3379	-5.70493	2.47754	-2.30266	0.0212977	NA
693765	ZMPSTE24	CAAX prenyl protease 1 homolog isoform X1	26.4492	-5.70993	2.45199	-2.3287	0.0198752	NA
716878	FARSA	phenylalanine--tRNA ligase alpha subunit	27.3924	-5.71128	2.30021	-2.48294	0.0130305	NA
705447	HDHD3	haloacid dehalogenase-like hydrolase domain-containing protein 3 isoform X1	31.0826	-5.71567	2.40278	-2.37878	0.0173702	NA
708225	SNAP23	synaptosomal-associated protein 23 isoform X1	29.965	-5.71588	2.34258	-2.43999	0.0146878	NA
702868	CSK	tyrosine-protein kinase CSK	32.8573	-5.72082	2.30906	-2.47755	0.0132288	NA
711061	LOC711061	alcohol dehydrogenase 1C	139.63	-5.72396	2.0437	-2.80078	0.00509795	0.0737463
717956	ULK4	serine/threonine-protein kinase ULK4 isoform X2	43.7293	-5.72557	2.41523	-2.37061	0.0177586	NA
701566	HEMK1	hemK methyltransferase family member 1 isoform X5	26.6016	-5.72634	2.87713	-1.99029	0.0465585	NA
698756	ITPK1	inositol-tetrakisphosphate 1-kinase isoform X1	49.4451	-5.72698	2.35224	-2.43469	0.0149047	NA
713228	DHX8	ATP-dependent RNA helicase DHX8 isoform X2	25.6885	-5.73216	2.32017	-2.47057	0.0134896	NA
716813	S1PR1	sphingosine 1-phosphate receptor 1	27.172	-5.73641	2.46868	-2.32367	0.0201431	NA
711840	DAD1	dolichyl-diphosphooligosaccharide--protein glycosyltransferase subunit DAD1 isoform X1	30.8274	-5.7449	2.74365	-2.09389	0.0362697	NA
699339	CLYBL	citrate lyase subunit beta-like protein, mitochondrial	23.3729	-5.74556	2.49186	-2.30573	0.0211257	NA
708813	CCNT2	cyclin-T2 isoform X3	24.2988	-5.74566	2.59424	-2.21477	0.0267756	NA
706930	LOC706930	ubiquitin carboxyl-terminal hydrolase 4 isoform X3	27.1832	-5.74603	2.41957	-2.37482	0.0175577	NA
710862	UBE2G2	ubiquitin-conjugating enzyme E2 G2	24.1715	-5.74654	2.4415	-2.3537	0.0185878	NA
717907	TMEM30A	cell cycle control protein 50A	27.7594	-5.75578	2.42883	-2.36978	0.0177988	NA
721802	CCS	copper chaperone for superoxide dismutase	35.3028	-5.7558	2.39777	-2.40048	0.0163738	NA
694861	TRIM38	E3 ubiquitin-protein ligase TRIM38	22.1556	-5.75609	2.4777	-2.32316	0.0201706	NA
574263	CA2	carbonic anhydrase 2	53.5922	-5.75644	2.42586	-2.37295	0.0176467	NA
706012	IL10RB	interleukin-10 receptor subunit beta	30.4078	-5.76985	2.29501	-2.51409	0.0119341	NA
713841	SFXN2	sideroflexin-2 isoform X2	35.5536	-5.77057	2.55511	-2.25844	0.023918	NA
696854	LOC696854	LOW QUALITY PROTEIN: L-lactate dehydrogenase A chain	23.77	-5.77413	2.71932	-2.12337	0.0337227	NA
707157	P4HA2	prolyl 4-hydroxylase subunit alpha-2 isoform X1	23.7904	-5.77415	2.91509	-1.98078	0.0476161	NA
712029	FAM96A	MIP18 family protein FAM96A	42.5792	-5.77566	2.57552	-2.24252	0.0249275	NA
699711	SPOP	speckle-type POZ protein isoform X1	36.095	-5.77638	2.29974	-2.51175	0.0120133	NA
697247	ZMAT2	zinc finger matrin-type protein 2	29.8267	-5.77641	2.2961	-2.51575	0.0118779	NA
107000278	LOC107000278		23.7609	-5.78517	2.69137	-2.14952	0.0315929	NA
697878	EMC2	ER membrane protein complex subunit 2	31.3334	-5.78543	2.37677	-2.43415	0.0149266	NA
700922	MYOF	myoferlin isoform X2	23.9936	-5.78967	2.48865	-2.32643	0.0199957	NA
707815	TMEM41B	transmembrane protein 41B isoform X1	26.5276	-5.79063	2.4397	-2.3735	0.0176203	NA
107000514	LOC107000514	uncharacterized protein LOC107000514 isoform X2	27.9644	-5.80005	2.46367	-2.35423	0.018561	NA
711799	ASXL1	putative Polycomb group protein ASXL1 isoform X8	43.4208	-5.80873	2.35104	-2.4707	0.0134847	NA
716726	IDH3B	isocitrate dehydrogenase	47.4997	-5.81326	2.34105	-2.48318	0.0130214	NA
710572	SELT	selenoprotein T precursor	38.1148	-5.81431	2.44007	-2.38285	0.0171794	NA
695440	EMC7	ER membrane protein complex subunit 7	37.6408	-5.81466	2.29154	-2.53745	0.0111663	NA
697816	YTHDF1	YTH domain-containing family protein 1	32.0111	-5.82841	2.47201	-2.35777	0.0183853	NA
708996	CD99L2	CD99 antigen-like protein 2 isoform X2	30.3636	-5.82845	2.50582	-2.32597	0.0200204	NA
706002	RNF141	RING finger protein 141	32.8444	-5.82958	2.3199	-2.51286	0.0119758	NA
718454	CECR2	cat eye syndrome critical region protein 2	37.2067	-5.83228	2.40266	-2.42743	0.0152063	NA
723043	PDCD6	programmed cell death protein 6	26.2956	-5.83272	2.33303	-2.50006	0.0124174	NA
706243	TACC1	transforming acidic coiled-coil-containing protein 1 isoform X1	39.2699	-5.83806	2.5533	-2.28648	0.0222261	NA
712141	EIF4A3	eukaryotic initiation factor 4A-III	34.5439	-5.84636	2.34869	-2.4892	0.012803	NA
702290	KLHDC10	kelch domain-containing protein 10 isoform X3	39.5897	-5.84713	2.55028	-2.29274	0.021863	NA
712705	PLA1A	phospholipase A1 member A	30.9984	-5.84822	2.37773	-2.45958	0.0139101	NA
712650	RBM23	probable RNA-binding protein 23 isoform X4	40.5275	-5.85031	2.29858	-2.54518	0.0109221	NA
702066	TRAPPC11	trafficking protein particle complex subunit 11	24.4007	-5.85192	2.56359	-2.2827	0.0224478	NA
700630	DLC1	rho GTPase-activating protein 7 isoform X1	29.4243	-5.86572	2.46726	-2.37742	0.017434	NA
707640	ITCH	E3 ubiquitin-protein ligase Itchy homolog isoform X1	37.2627	-5.86606	2.56074	-2.29077	0.0219769	NA
693290	VPS36	vacuolar protein-sorting-associated protein 36 isoform X1	36.4907	-5.86607	2.42273	-2.42126	0.0154666	NA
697633	CASP7	caspase-7	29.85	-5.86608	2.41991	-2.42409	0.0153466	NA
722123	WDR5	WD repeat-containing protein 5 isoform X2	44.1187	-5.86947	2.29897	-2.55309	0.0106772	NA
713375	GM2A	ganglioside GM2 activator	29.2147	-5.87039	2.51997	-2.32955	0.0198301	NA
696852	NHLRC3	NHL repeat-containing protein 3	41.2335	-5.87395	2.31166	-2.54101	0.0110534	NA
696023	SLU7	pre-mRNA-splicing factor SLU7	44.9872	-5.87968	2.32628	-2.5275	0.0114879	NA
701279	LOC701279		25.0388	-5.88094	2.3214	-2.53336	0.0112976	NA
693720	FGGY	FGGY carbohydrate kinase domain-containing protein isoform X6	43.1317	-5.88836	2.45297	-2.40051	0.0163723	NA
106993167	DHCR7	7-dehydrocholesterol reductase	34.8141	-5.89216	2.74791	-2.14423	0.0320143	NA
710731	PALMD	palmdelphin	34.5143	-5.8925	2.27235	-2.59313	0.00951074	NA
719756	TM6SF2	transmembrane 6 superfamily member 2 isoform X2	46.3524	-5.89413	2.39821	-2.45772	0.0139821	NA
700252	AREL1	apoptosis-resistant E3 ubiquitin protein ligase 1 isoform X3	26.7119	-5.89773	2.50797	-2.3516	0.0186929	NA
694485	SIPA1L1	signal-induced proliferation-associated 1-like protein 1 isoform X1	36.7706	-5.90264	2.4378	-2.4213	0.0154653	NA
717582	MTR	methionine synthase isoform X4	31.2375	-5.90768	2.35907	-2.50424	0.0122715	NA
100426213	BIVM	basic immunoglobulin-like variable motif-containing protein isoform X3	42.2286	-5.91279	2.28471	-2.58798	0.00965398	NA
703855	CALCOCO1	LOW QUALITY PROTEIN: calcium-binding and coiled-coil domain-containing protein 1	40.8357	-5.92149	2.63312	-2.24885	0.0245218	NA
704248	PRRC1	protein PRRC1	25.3318	-5.92427	2.54432	-2.32843	0.0198891	NA
709963	AGMO	alkylglycerol monooxygenase	30.0373	-5.92438	2.57696	-2.29898	0.0215063	NA
709773	PPP3CA	serine/threonine-protein phosphatase 2B catalytic subunit alpha isoform	31.4462	-5.9245	2.48362	-2.38543	0.0170593	NA
701094	DNAJB9	dnaJ homolog subfamily B member 9 precursor	32.5606	-5.92471	2.46998	-2.39869	0.0164538	NA
711516	GDF2	growth/differentiation factor 2	34.3284	-5.92503	2.3421	-2.52979	0.0114129	NA
717394	VPS35	vacuolar protein sorting-associated protein 35 isoform X1	31.3456	-5.92896	2.48613	-2.38482	0.0170875	NA
100431008	LOC100431008	lysine-rich coiled-coil protein 1	35.3866	-5.93222	2.37805	-2.49458	0.0126107	NA
699005	CA8	carbonic anhydrase-related protein	23.7579	-5.93777	2.43181	-2.44171	0.014618	NA
693278	DDX18	ATP-dependent RNA helicase DDX18 isoform X2	34.7808	-5.94302	2.33273	-2.54767	0.0108445	NA
706191	OCIAD1	OCIA domain-containing protein 1 isoform X3	57.8894	-5.94601	2.25402	-2.63796	0.00834055	NA
712464	ATOX1	copper transport protein ATOX1 isoform X1	34.8781	-5.94609	2.27562	-2.61296	0.00897622	NA
574337	TRA2B	transformer-2 protein homolog beta isoform X1	36.8465	-5.9461	2.42599	-2.451	0.0142461	NA
704034	ABCB7	ATP-binding cassette sub-family B member 7, mitochondrial isoform X1	35.2405	-5.94632	2.46039	-2.41682	0.0156569	NA
707828	NUDT21	cleavage and polyadenylation specificity factor subunit 5	35.6511	-5.95584	2.62828	-2.26607	0.0234474	NA
706751	EIF4E	eukaryotic translation initiation factor 4E	22.8507	-5.96176	2.99009	-1.99383	0.0461701	NA
703086	SLMAP	sarcolemmal membrane-associated protein isoform X8	42.3753	-5.96399	2.29689	-2.59655	0.00941652	NA
706303	RAP1GDS1	rap1 GTPase-GDP dissociation stimulator 1 isoform X8	30.4045	-5.9673	2.61703	-2.28018	0.0225968	NA
677709	TOP2B	DNA topoisomerase 2-beta	33.4229	-5.96811	2.41325	-2.47306	0.0133961	NA
707384	MRPS16	28S ribosomal protein S16, mitochondrial isoform X1	39.9808	-5.96812	2.50673	-2.38084	0.0172734	NA
708492	LOC708492		26.6513	-5.97639	2.33483	-2.55967	0.0104773	NA
695496	TCEAL8	transcription elongation factor A protein-like 8 isoform X1	50.5502	-5.97742	2.31146	-2.586	0.00970981	NA
693958	FERMT2	fermitin family homolog 2	36.7455	-5.98112	2.51466	-2.3785	0.0173832	NA
710481	KMT5B	histone-lysine N-methyltransferase KMT5B	28.1435	-5.98449	2.30981	-2.5909	0.00957256	NA
710407	ZKSCAN1	zinc finger protein with KRAB and SCAN domains 1	48.4797	-5.98683	2.71694	-2.20352	0.0275584	NA
709080	VPS13C	vacuolar protein sorting-associated protein 13C isoform X4	52.1217	-5.99365	2.45919	-2.43725	0.0147996	NA
718894	PPP2R5C	serine/threonine-protein phosphatase 2A 56 kDa regulatory subunit gamma isoform isoform X9	57.8294	-5.99369	2.34092	-2.5604	0.0104552	NA
574347	TAF7	transcription initiation factor TFIID subunit 7	45.4193	-5.99507	2.28509	-2.62356	0.00870164	NA
714949	CRIPT	cysteine-rich PDZ-binding protein	34.0101	-6.00114	2.34571	-2.55835	0.0105172	NA
107000371	LOC107000371		30.6285	-6.00184	2.32605	-2.58027	0.00987222	NA
710742	ATXN2	ataxin-2 isoform X11	37.7766	-6.01384	2.6893	-2.23621	0.0253379	NA
697952	ELF1	ETS-related transcription factor Elf-1	41.115	-6.01436	2.40476	-2.50102	0.0123836	NA
706788	RPP14	ribonuclease P protein subunit p14 isoform X2	40.6496	-6.015	2.27047	-2.64923	0.0080676	NA
701053	LOC701053	coiled-coil-helix-coiled-coil-helix domain-containing protein 2	49.9619	-6.01747	2.2711	-2.64959	0.00805905	NA
712390	LOC712390	scavenger receptor cysteine-rich domain-containing protein SCART1-like, partial	43.5452	-6.01877	2.42367	-2.48332	0.0130162	NA
712955	BTF3L4	transcription factor BTF3 homolog 4	33.2409	-6.01885	2.33128	-2.58178	0.00982918	NA
704741	TMEM106C	transmembrane protein 106C isoform X2	34.6006	-6.0229	2.94276	-2.04669	0.040689	NA
698283	KAT2B	histone acetyltransferase KAT2B	39.6037	-6.02708	2.58568	-2.33094	0.0197564	NA
710016	TCF20	transcription factor 20 isoform X2	34.8135	-6.02751	2.35545	-2.55896	0.0104984	NA
702070	CHD1	chromodomain-helicase-DNA-binding protein 1 isoform X3	32.9877	-6.02771	2.32488	-2.59269	0.00952278	NA
707613	SPAG9	LOW QUALITY PROTEIN: C-Jun-amino-terminal kinase-interacting protein 4	50.2576	-6.03076	2.30212	-2.61965	0.00880188	NA
713891	B4GALT5	beta-1,4-galactosyltransferase 5	30.816	-6.03464	2.59239	-2.32783	0.0199209	NA
713867	MED13L	mediator of RNA polymerase II transcription subunit 13-like isoform X1	32.8077	-6.03475	2.96848	-2.03294	0.0420583	NA
706535	WDFY3	WD repeat and FYVE domain-containing protein 3 isoform X6	39.3303	-6.03914	2.40657	-2.50945	0.0120921	NA
707075	GRB14	growth factor receptor-bound protein 14 isoform X1	38.3114	-6.04324	2.41796	-2.49931	0.0124436	NA
712407	CPD	LOW QUALITY PROTEIN: carboxypeptidase D	42.5184	-6.04745	2.46916	-2.4492	0.0143176	NA
705546	LOC705546	ubiquinol-cytochrome-c reductase complex assembly factor 1	37.2747	-6.0485	2.30598	-2.62296	0.00871683	NA
694820	MLPH	melanophilin isoform X3	56.6092	-6.05652	2.35736	-2.5692	0.0101935	NA
712277	MED13	mediator of RNA polymerase II transcription subunit 13	29.1033	-6.0591	2.92539	-2.07121	0.038339	NA
696493	UBA3	NEDD8-activating enzyme E1 catalytic subunit isoform X2	28.4597	-6.0595	2.51736	-2.40708	0.0160806	NA
708025	PLEKHG3	pleckstrin homology domain-containing family G member 3 isoform X2	66.9564	-6.07962	2.45375	-2.47769	0.0132238	NA
711062	LOC711062		41.5833	-6.09038	2.55761	-2.38128	0.0172528	NA
701045	SUB1	activated RNA polymerase II transcriptional coactivator p15	55.4146	-6.09227	2.34307	-2.60012	0.00931913	NA
715633	MOCOS	molybdenum cofactor sulfurase isoform X2	59.0894	-6.09497	2.57917	-2.36315	0.0181205	NA
709029	SLC25A20	mitochondrial carnitine/acylcarnitine carrier protein	49.254	-6.09542	2.47002	-2.46776	0.0135961	NA
710556	PIGT	GPI transamidase component PIG-T isoform X1	49.2773	-6.10025	2.60551	-2.34128	0.0192175	NA
701728	PPHLN1	periphilin-1 isoform X3	27.4484	-6.10744	2.41452	-2.52946	0.0114238	NA
574268	GOSR1	Golgi SNAP receptor complex member 1 isoform X3	34.1663	-6.11527	2.31455	-2.6421	0.00823934	NA
700718	NDUFAB1	acyl carrier protein, mitochondrial	45.2104	-6.12277	2.31675	-2.64283	0.00822162	NA
700286	FBL	rRNA 2\'-O-methyltransferase fibrillarin	44.4964	-6.13026	2.32836	-2.63286	0.00846689	NA
699821	ANAPC5	anaphase-promoting complex subunit 5 isoform X3	55.9076	-6.13062	2.49873	-2.45349	0.0141476	NA
711982	TRIM28	transcription intermediary factor 1-beta isoform X1	67.1864	-6.13088	2.32764	-2.63394	0.00843993	NA
705479	HMGCR	3-hydroxy-3-methylglutaryl-Coenzyme A reductase isoform X2	25.4895	-6.13155	2.78051	-2.20519	0.027441	NA
704662	CAPZA2	F-actin-capping protein subunit alpha-2	48.719	-6.13801	2.45746	-2.4977	0.0125002	NA
100425664	TXN2	thioredoxin, mitochondrial isoform X1	44.091	-6.14558	2.5675	-2.39361	0.0166836	NA
722397	RAB12	ras-related protein Rab-12	34.7033	-6.14582	2.28671	-2.68762	0.00719631	NA
692062	COX6B1	cytochrome c oxidase subunit 6B1 isoform X1	76.5779	-6.14585	2.26417	-2.71439	0.00663971	NA
694999	GLCE	D-glucuronyl C5-epimerase	36.6773	-6.16525	2.59891	-2.37225	0.0176801	NA
722074	LOC722074	protein SCO1 homolog, mitochondrial	35.6056	-6.16776	2.31409	-2.6653	0.00769193	NA
700139	GDI1	rab GDP dissociation inhibitor alpha	40.4776	-6.16863	2.36884	-2.60407	0.00921231	NA
719313	MTCH1	mitochondrial carrier homolog 1 isoform X2	55.1293	-6.17204	2.4195	-2.55096	0.0107426	NA
701060	LSM3	U6 snRNA-associated Sm-like protein LSm3	39.0909	-6.17572	2.4666	-2.50374	0.0122888	NA
677865	ATP6V0A1	V-type proton ATPase 116 kDa subunit a isoform 1 isoform X1	45.0503	-6.17576	3.03264	-2.03643	0.0417071	NA
695379	LAMP2	lysosome-associated membrane glycoprotein 2 precursor	59.9182	-6.17655	2.84369	-2.17202	0.0298539	NA
716184	CAND1	cullin-associated NEDD8-dissociated protein 1	38.9248	-6.18146	2.70003	-2.2894	0.022056	NA
711665	ACOT12	acyl-coenzyme A thioesterase 12 isoform X3	42.3347	-6.18405	2.55946	-2.41615	0.0156856	NA
703263	ALS2	alsin isoform X1	34.537	-6.18703	2.55906	-2.41769	0.0156192	NA
707632	DR1	protein Dr1	32.1535	-6.19813	2.51233	-2.46709	0.0136216	NA
716083	PABPC4	polyadenylate-binding protein 4 isoform X4	78.5727	-6.20457	2.33591	-2.65617	0.00790331	NA
704660	ZDHHC4	probable palmitoyltransferase ZDHHC4 isoform X1	30.2089	-6.21231	2.51714	-2.468	0.0135871	NA
707675	NQO2	ribosyldihydronicotinamide dehydrogenase	56.2685	-6.21261	2.32576	-2.67122	0.00755762	NA
702629	MRPL18	39S ribosomal protein L18, mitochondrial isoform X1	38.7066	-6.22039	2.29925	-2.7054	0.00682215	NA
700484	BCHE	cholinesterase isoform X2	53.9784	-6.22648	2.47957	-2.51112	0.012035	NA
715537	VARS	valine--tRNA ligase isoform X1	44.0728	-6.23037	2.4439	-2.54936	0.0107922	NA
718253	PFDN6	prefoldin subunit 6 isoform X1	44.3189	-6.26252	2.25452	-2.77776	0.00547353	NA
719353	LOC719353	phylloquinone omega-hydroxylase CYP4F11 isoform X1	88.2964	-6.26908	2.47248	-2.53555	0.0112271	NA
706067	NDUFV2	NADH dehydrogenase	58.1994	-6.27273	2.42037	-2.59164	0.00955198	NA
698138	MID1IP1	mid1-interacting protein 1	31.9682	-6.27624	2.40596	-2.60862	0.00909084	NA
713918	PPM1B	protein phosphatase 1B isoform X3	34.3317	-6.2796	2.48216	-2.52989	0.0114099	NA
106994970	RPS15A	40S ribosomal protein S15a	42.2965	-6.2864	2.35249	-2.67223	0.00753485	NA
697201	ARL14EP	ARL14 effector protein	55.302	-6.30102	2.49297	-2.52751	0.0114874	NA
722846	FBXL5	F-box/LRR-repeat protein 5 isoform X2	48.7282	-6.30288	2.67399	-2.35711	0.0184179	NA
704532	YPEL5	protein yippee-like 5 isoform X1	50.7393	-6.30344	2.3606	-2.67027	0.00757906	NA
709167	ARL4D	ADP-ribosylation factor-like protein 4D	33.4302	-6.31368	2.41776	-2.61137	0.00901793	NA
700310	CTNNBL1	beta-catenin-like protein 1 isoform X1	33.8854	-6.31383	2.28487	-2.76332	0.00572159	NA
701547	LOC701547	glycine N-acyltransferase-like protein 1 isoform X2	50.6856	-6.3276	2.51686	-2.51409	0.0119341	NA
696036	EFR3A	protein EFR3 homolog A isoform X3	49.3486	-6.33072	2.33327	-2.71324	0.00666284	NA
715782	MAPK9	mitogen-activated protein kinase 9 isoform X7	38.3375	-6.33104	2.32789	-2.71965	0.0065352	NA
716100	SLC17A5	sialin isoform X3	43.9025	-6.3337	2.50479	-2.52864	0.0114505	NA
698247	TTC37	tetratricopeptide repeat protein 37	56.4912	-6.33783	2.54171	-2.49353	0.0126481	NA
703108	HERC3	probable E3 ubiquitin-protein ligase HERC3 isoform X1	41.2265	-6.34354	2.96544	-2.13916	0.0324229	NA
705787	DNAJC10	dnaJ homolog subfamily C member 10 isoform X3	39.7359	-6.35719	2.45273	-2.59189	0.00954514	NA
718700	TMEM19	transmembrane protein 19	47.0421	-6.36066	3.03313	-2.09706	0.0359881	NA
702136	ESPL1	separin	49.7136	-6.3637	2.3872	-2.66576	0.00768147	NA
694949	PNPO	pyridoxine-5\'-phosphate oxidase	46.4566	-6.36485	2.57365	-2.47308	0.0133954	NA
713699	SQRDL	sulfide:quinone oxidoreductase, mitochondrial isoform X1	51.2837	-6.38281	2.3264	-2.74364	0.00607619	NA
693700	LYPLA1	acyl-protein thioesterase 1 isoform X2	58.8084	-6.39597	2.4545	-2.60582	0.00916553	NA
700507	SNX2	sorting nexin-2	43.9513	-6.40219	2.27617	-2.81271	0.0049126	NA
703890	PERP	p53 apoptosis effector related to PMP-22	61.1305	-6.40779	2.68893	-2.38302	0.0171711	NA
714007	POLDIP3	polymerase delta-interacting protein 3 isoform X1	46.8232	-6.41495	2.58589	-2.48075	0.0131107	NA
712044	PTPN11	tyrosine-protein phosphatase non-receptor type 11 isoform X1	42.1605	-6.41802	2.41502	-2.65754	0.00787138	NA
705748	CTR9	RNA polymerase-associated protein CTR9 homolog	51.6149	-6.41863	2.32055	-2.766	0.00567492	NA
716580	PSME4	proteasome activator complex subunit 4 isoform X2	56.1774	-6.42167	2.32585	-2.761	0.00576254	NA
720231	DNAJC8	dnaJ homolog subfamily C member 8	43.7025	-6.43013	2.3045	-2.79025	0.00526675	NA
694502	SMAP2	stromal membrane-associated protein 2	47.9321	-6.44013	2.40551	-2.67723	0.00742326	NA
709961	CD2BP2	CD2 antigen cytoplasmic tail-binding protein 2	45.9441	-6.44314	2.36046	-2.72961	0.00634092	NA
705048	ATP6AP2	renin receptor precursor	46.3887	-6.44576	2.45361	-2.62706	0.00861271	NA
695512	RAB10	ras-related protein Rab-10	58.7684	-6.45538	2.35666	-2.7392	0.0061588	NA
100425937	LOC100425937		196.025	-6.46292	2.40406	-2.68834	0.00718093	0.08498
702128	DEGS1	sphingolipid delta(4)-desaturase DES1	46.2494	-6.47089	2.31581	-2.79422	0.00520244	NA
106994662	SMIM7	small integral membrane protein 7	39.6784	-6.47245	2.61998	-2.47042	0.0134956	NA
703580	PCM1	pericentriolar material 1 protein isoform X20	45.4814	-6.47355	2.33423	-2.77331	0.00554894	NA
712805	DSC3	desmocollin-3 isoform X2	40.2342	-6.47696	2.46259	-2.63014	0.00853487	NA
721611	USP12	ubiquitin carboxyl-terminal hydrolase 12 isoform X2	53.2069	-6.47955	2.40759	-2.69131	0.0071173	NA
711825	SETD2	histone-lysine N-methyltransferase SETD2	50.3263	-6.48239	2.30976	-2.80652	0.00500794	NA
694568	RCL1	RNA 3\'-terminal phosphate cyclase-like protein isoform X1	63.7392	-6.48279	2.4899	-2.60364	0.00922407	NA
700634	PTK2	focal adhesion kinase 1 isoform X12	57.4925	-6.48578	2.3464	-2.76414	0.00570731	NA
701006	DLST	dihydrolipoyllysine-residue succinyltransferase component of 2-oxoglutarate dehydrogenase complex, mitochondrial	66.1647	-6.49169	2.34422	-2.76924	0.0056188	NA
708939	SF3B3	splicing factor 3B subunit 3	53.2763	-6.49186	2.3893	-2.71706	0.00658647	NA
706654	STARD4	stAR-related lipid transfer protein 4	43.7637	-6.49345	2.64335	-2.45653	0.0140288	NA
707648	ZC3H15	zinc finger CCCH domain-containing protein 15	42.0025	-6.49478	2.3933	-2.71373	0.00665304	NA
706102	MBNL3	muscleblind-like protein 3 isoform X5	98.1582	-6.49814	2.55748	-2.54084	0.0110587	NA
703254	HNRNPH2	heterogeneous nuclear ribonucleoprotein H2 isoform X1	46.1077	-6.50073	2.58541	-2.51439	0.0119238	NA
705116	VDAC3	voltage-dependent anion-selective channel protein 3 isoform X3	46.8868	-6.50328	2.55929	-2.54105	0.0110519	NA
701908	HTATIP2	oxidoreductase HTATIP2 isoform X1	49.132	-6.51242	2.3968	-2.71713	0.00658509	NA
717131	PCMTD1	protein-L-isoaspartate O-methyltransferase domain-containing protein 1 isoform X3	52.0413	-6.51825	2.34082	-2.78461	0.00535928	NA
718715	RAB21	ras-related protein Rab-21	42.3409	-6.55015	2.36219	-2.77292	0.00555556	NA
710098	MAGT1	magnesium transporter protein 1	46.7226	-6.55023	2.34526	-2.79296	0.00522277	NA
696882	ZFR	zinc finger RNA-binding protein isoform X2	52.0402	-6.55592	2.32158	-2.8239	0.00474434	NA
706661	HOGA1	4-hydroxy-2-oxoglutarate aldolase, mitochondrial isoform X1	61.2827	-6.55601	2.53056	-2.59074	0.00957707	NA
713308	STARD5	stAR-related lipid transfer protein 5	39.6222	-6.55894	2.52108	-2.60164	0.00927789	NA
701116	LIPC	hepatic triacylglycerol lipase	40.6646	-6.58535	2.50447	-2.62944	0.00855247	NA
704242	CYP39A1	24-hydroxycholesterol 7-alpha-hydroxylase	79.7916	-6.59791	2.56395	-2.57333	0.0100724	NA
701208	WWC2	protein WWC2 isoform X2	62.8957	-6.59807	2.39764	-2.7519	0.00592508	NA
702797	TMEM63B	CSC1-like protein 2 isoform X1	81.222	-6.60411	2.26645	-2.91386	0.00356991	NA
705109	PJA2	E3 ubiquitin-protein ligase Praja-2	53.9553	-6.60655	2.31656	-2.85188	0.00434612	NA
100329142	CPNE1	copine-1	43.3983	-6.61238	2.45299	-2.69564	0.00702539	NA
106993172	PEX19	peroxisomal biogenesis factor 19 isoform X2	61.8814	-6.61466	2.36014	-2.80265	0.00506842	NA
705400	LOC705400	LOW QUALITY PROTEIN: 60S ribosomal protein L11-like	53.9722	-6.62841	2.3842	-2.78014	0.00543349	NA
699367	FBXL7	F-box/LRR-repeat protein 7	45.2409	-6.63292	3.00535	-2.20704	0.0273115	NA
693402	CD59	CD59 glycoprotein precursor	93.2946	-6.65792	2.40644	-2.76671	0.00566244	NA
709570	MFN1	mitofusin-1	48.4065	-6.66298	2.46441	-2.70369	0.00685749	NA
695802	ATP11C	phospholipid-transporting ATPase IG isoform X2	52.3859	-6.66875	2.47917	-2.68992	0.00714696	NA
708501	ACLY	ATP-citrate synthase isoform X3	40.8722	-6.67463	2.51392	-2.65507	0.00792919	NA
706547	AHSA1	activator of 90 kDa heat shock protein ATPase homolog 1	63.1885	-6.67568	2.41315	-2.76638	0.00566821	NA
709538	CNN3	calponin-3	69.5384	-6.67914	2.50187	-2.66966	0.0075929	NA
704980	CD47	leukocyte surface antigen CD47 isoform X3	57.0924	-6.6792	2.30688	-2.89534	0.0037875	NA
712600	QKI	protein quaking isoform X1	63.6589	-6.68175	2.36462	-2.82572	0.00471745	NA
721420	SLC33A1	acetyl-coenzyme A transporter 1	55.3364	-6.70755	2.33101	-2.87753	0.00400799	NA
696896	FAM107B	protein FAM107B isoform X4	56.2147	-6.70796	2.26088	-2.96697	0.00300755	NA
698237	TMEM14B	transmembrane protein 14B isoform X1	79.6125	-6.71013	2.34417	-2.86248	0.00420341	NA
696513	ANTXR2	anthrax toxin receptor 2 isoform X2	55.1707	-6.72043	2.33342	-2.88007	0.00397584	NA
706109	LBP	lipopolysaccharide-binding protein	65.7479	-6.7378	2.42485	-2.77864	0.00545864	NA
708941	MTPN	myotrophin	51.6773	-6.74823	2.30944	-2.92202	0.00347773	NA
711121	IARS2	isoleucine--tRNA ligase, mitochondrial	61.948	-6.75073	2.31214	-2.91969	0.00350377	NA
710171	AP1G1	AP-1 complex subunit gamma-1 isoform X1	54.1846	-6.75541	2.39482	-2.82084	0.0047898	NA
719807	ITLN1	intelectin-1	30.7493	-6.76172	2.92666	-2.31039	0.0208668	NA
707166	ANXA7	annexin A7 isoform X2	78.628	-6.76569	2.36472	-2.8611	0.00422176	NA
698763	EIF2S3	eukaryotic translation initiation factor 2 subunit 3	58.6017	-6.77034	2.36117	-2.86736	0.00413905	NA
641333	NDUFA4	cytochrome c oxidase subunit NDUFA4	84.7719	-6.79493	2.26932	-2.99426	0.00275108	NA
106997888	VARS2	valine--tRNA ligase, mitochondrial isoform X2	64.9566	-6.79973	2.35371	-2.88895	0.00386536	NA
704441	CMTM6	CKLF-like MARVEL transmembrane domain-containing protein 6 isoform X1	71.1229	-6.80205	2.34045	-2.9063	0.00365734	NA
694594	AASS	alpha-aminoadipic semialdehyde synthase, mitochondrial isoform X2	92.2797	-6.81183	2.32037	-2.93566	0.00332835	NA
705780	SLC6A12	sodium- and chloride-dependent betaine transporter isoform X1	79.0368	-6.81768	2.48766	-2.7406	0.00613264	NA
695851	VAMP8	vesicle-associated membrane protein 8	58.2621	-6.81922	2.34104	-2.91291	0.0035808	NA
698365	AMACR	alpha-methylacyl-CoA racemase isoform X1	50.5602	-6.82621	2.32175	-2.94011	0.00328092	NA
100429221	LOC100429221		47.1195	-6.83293	2.36814	-2.88536	0.00390966	NA
713036	MRPL51	39S ribosomal protein L51, mitochondrial	49.4539	-6.85429	2.42297	-2.82888	0.0046711	NA
711437	CTSH	pro-cathepsin H	389.593	-6.85812	1.72248	-3.98154	6.84712e-05	0.0102152
693859	LRG1	leucine-rich alpha-2-glycoprotein isoform X1	133.652	-6.86416	2.45519	-2.79577	0.00517757	0.0737463
698811	GCAT	2-amino-3-ketobutyrate coenzyme A ligase, mitochondrial isoform X2	136.374	-6.87725	2.32676	-2.95572	0.0031194	0.0683682
693991	SUCLG1	succinyl-CoA ligase	101.61	-6.87877	2.45314	-2.80407	0.00504622	NA
701782	PUM2	pumilio homolog 2 isoform X3	59.0542	-6.88225	2.46709	-2.78962	0.00527706	NA
697099	YES1	tyrosine-protein kinase Yes isoform X2	63.5279	-6.8909	2.3227	-2.96677	0.0030095	NA
709037	GSTA2	glutathione S-transferase alpha 2	111.784	-6.89729	2.33273	-2.95675	0.00310903	NA
698077	CAPN5	calpain-5	61.7736	-6.90211	2.30583	-2.99333	0.00275953	NA
708053	LOC708053	membrane primary amine oxidase isoform X1	138.895	-6.92085	2.39742	-2.88679	0.00389189	0.0702966
694295	CSRP2	cysteine and glycine-rich protein 2	65.0914	-6.92673	2.26969	-3.05184	0.00227442	NA
694497	CLCN5	H(+)/Cl(-) exchange transporter 5 isoform X2	78.0568	-6.9295	2.51944	-2.75042	0.00595193	NA
700466	TMEM25	transmembrane protein 25 isoform X9	94.5673	-6.93756	2.32896	-2.97882	0.0028936	NA
712958	IRF6	interferon regulatory factor 6 isoform X1	66.6298	-6.96895	2.48329	-2.80634	0.00501084	NA
704174	SETD5	SET domain-containing protein 5 isoform X10	58.3867	-6.97007	2.36374	-2.94875	0.00319064	NA
694827	LOC694827	amyloid protein A	51.4426	-6.97124	2.59774	-2.68357	0.007284	NA
693940	CPED1	cadherin-like and PC-esterase domain-containing protein 1 isoform X2	68.339	-6.97447	2.24044	-3.113	0.00185197	NA
100425699	PRRC2B	protein PRRC2B isoform X5	78.1061	-7.00618	2.45099	-2.8585	0.00425643	NA
707966	LOC707966	dystrophin-like isoform X1	101.011	-7.01951	2.51838	-2.78731	0.0053147	NA
702037	LOC702037	argininosuccinate synthase	104.007	-7.0373	2.48634	-2.83038	0.00464922	NA
716720	PPA1	inorganic pyrophosphatase	95.25	-7.08796	2.48158	-2.85623	0.00428706	NA
700462	UGGT1	UDP-glucose:glycoprotein glucosyltransferase 1	64.3141	-7.10331	2.30536	-3.08122	0.00206157	NA
641447	PAPOLA	poly(A) polymerase alpha	82.6606	-7.1048	2.36354	-3.006	0.00264713	NA
695195	CNDP1	beta-Ala-His dipeptidase isoform X1	59.799	-7.11499	2.31613	-3.07193	0.00212679	NA
694376	PHKA2	phosphorylase b kinase regulatory subunit alpha, liver isoform isoform X4	83.0371	-7.13289	2.44772	-2.91409	0.00356723	NA
703898	NUDT12	peroxisomal NADH pyrophosphatase NUDT12 isoform X2	84.0846	-7.17757	2.24485	-3.19735	0.00138699	NA
705287	ENPP2	ectonucleotide pyrophosphatase/phosphodiesterase family member 2 isoform X5	82.0818	-7.2114	2.45592	-2.93633	0.00332119	NA
698127	CYP7A1	cholesterol 7-alpha-monooxygenase	82.9679	-7.32118	3.01053	-2.43186	0.0150215	NA
705482	CHP1	calcineurin B homologous protein 1	86.5257	-7.37505	2.42902	-3.03623	0.00239556	NA
716958	PPM1H	protein phosphatase 1H	87.1916	-7.38637	2.41124	-3.0633	0.00218908	NA
715716	LOC715716	cytosolic beta-glucosidase	120.231	-7.41406	2.36564	-3.13406	0.00172403	NA
717500	GNS	N-acetylglucosamine-6-sulfatase	87.9115	-7.42756	2.50998	-2.95921	0.00308433	NA
714697	ETS1	protein C-ets-1 isoform X3	68.7137	-7.4364	2.4734	-3.00655	0.00264232	NA
693581	AZIN1	antizyme inhibitor 1	94.5619	-7.58037	2.48406	-3.0516	0.00227624	NA
722490	LOC722490	aldo-keto reductase family 1 member C4	193.36	-7.67098	2.4125	-3.17968	0.00147436	0.0498748
710914	SDC4	syndecan-4 precursor	101.395	-7.68052	2.3411	-3.28073	0.0010354	NA
706244	FAM213A	redox-regulatory protein FAM213A isoform X2	86.8347	-7.73471	2.4252	-3.18931	0.00142613	NA
574279	XRCC5	X-ray repair cross-complementing protein 5	142.696	-7.7492	2.29799	-3.37216	0.000745811	0.0416959
720642	LOC720642	complement factor H-like, partial	78.1762	-7.82168	3.91699	-1.99686	0.0458404	NA
716090	LOC716090		128.148	-8.23537	2.27176	-3.62511	0.000288837	0.0284242
695903	ARRDC3	arrestin domain-containing protein 3	93.7065	-8.27413	2.30718	-3.58625	0.000335471	NA
702553	HMGCS1	hydroxymethylglutaryl-CoA synthase, cytoplasmic isoform X1	96.7747	-8.29256	2.54099	-3.26351	0.00110042	NA
707693	ETFA	electron transfer flavoprotein subunit alpha, mitochondrial	206.471	-8.33878	2.36191	-3.53053	0.000414727	0.0332549
712388	SPARC	SPARC	170.583	-8.35197	2.52411	-3.30888	0.000936716	0.0445604
702691	GHITM	growth hormone-inducible transmembrane protein	214.226	-8.53009	2.43294	-3.50608	0.000454761	0.0339503
706827	SC5D	lathosterol oxidase	382.671	-9.79309	2.28235	-4.29079	1.78039e-05	0.00730281
106997818	LOC106997818		326.461	-17.5199	4.20312	-4.1683	3.06875e-05	0.00789234
