# Supplementary material for: Transcriptome analysis in rhesus macaques infected with hepatitis E virus genotype 1/3 infections and genotype 1 re-infection
Source: PLoS One. 2020 Sep 2;15(9):e0237618. doi: 10.1371/journal.pone.0237618 (PMC7467224; doi:10.1371/journal.pone.0237618)
Supplement: S4 Table — (XLSX) [file pone.0237618.s004.xlsx]

## Sheet: early
S4 Table. Differently expressed genes in early phase of HEV gt3 infection.
GeneID	Locus	Product	baseMean	log2FoldChange	lfcSE	stat	pvalue	padj
722182	HRASLS2	HRAS-like suppressor 2	199.271	24.1802	2.63677	9.17036	4.71444e-20	1.32155e-15
701930	HBA1	LOW QUALITY PROTEIN: hemoglobin subunit alpha	37.5486	22.7804	2.53094	9.00075	2.24188e-19	3.14222e-15
699320	KRT1	keratin, type II cytoskeletal 1	27.6665	17.4741	5.38407	3.24551	0.00117239	0.98409
717480	FLG2	filaggrin-2	27.6037	15.3095	5.8607	2.61224	0.00899519	0.98409
100426180	KRT14	keratin, type I cytoskeletal 14	38.9024	14.567	4.03284	3.6121	0.000303728	0.874071
100499503	LOC100499503	MTRNR2-like	79.2253	7.92337	2.31471	3.42305	0.000619225	0.98409
704095	TNNT3	troponin T, fast skeletal muscle isoform X4	57.4398	7.45838	3.14402	2.37224	0.0176805	0.98409
100430867	SSC4D	scavenger receptor cysteine-rich domain-containing group B protein	24.7948	7.24427	1.7193	4.21351	2.51429e-05	0.176201
100426612	ACTA1	actin, alpha skeletal muscle	72.818	7.11907	2.97481	2.39312	0.0167058	0.98409
106996688	LOC106996688		49.6685	6.9063	2.4604	2.80699	0.00500072	0.98409
702001	LOC702001		50.8726	6.86059	2.24947	3.04987	0.00228943	0.98409
716548	CHST13	carbohydrate sulfotransferase 13	41.7051	6.73242	1.96168	3.43196	0.000599238	0.98409
702809	LOC702809		38.8319	6.65842	2.18525	3.04699	0.00231149	0.98409
704386	IRX3	iroquois-class homeodomain protein IRX-3	21.5453	6.65203	1.82875	3.63748	0.000275316	0.874071
100424689	LOC100424689		40.2498	6.58875	2.23195	2.95202	0.00315707	0.98409
709452	LOC709452	coiled-coil domain-containing protein 25-like	349.649	6.50022	3.04002	2.13822	0.032499	0.98409
715274	TMEM256	transmembrane protein 256	32.7248	6.35964	2.04866	3.10429	0.00190733	0.98409
715170	NR0B2	nuclear receptor subfamily 0 group B member 2	60.9553	6.34645	2.53082	2.50766	0.0121532	0.98409
106995498	LOC106995498		12.1126	6.30915	2.35909	2.6744	0.00748637	0.98409
703939	B3GALNT1	UDP-GalNAc:beta-1,3-N-acetylgalactosaminyltransferase 1 isoform X1	13.9655	6.20322	2.03929	3.04185	0.00235129	0.98409
700141	ISG15	ubiquitin-like protein ISG15	166.511	6.1682	2.21047	2.79045	0.00526347	0.98409
693803	ZNF708	zinc finger protein 708 isoform X2	8.15388	5.97099	2.43738	2.44976	0.014295	0.98409
705848	TRMT12	tRNA wybutosine-synthesizing protein 2 homolog	18.5847	5.92385	1.90675	3.10678	0.00189135	0.98409
700977	MT1E	metallothionein-1E	220.829	5.81046	2.37707	2.44438	0.0145102	0.98409
106994010	HOXB2	homeobox protein Hox-B2	16.131	5.80149	1.96232	2.95644	0.00311211	0.98409
708785	MT1J	metallothionein 1J	19.5279	5.79773	2.83892	2.04223	0.0411289	0.98409
692069	RHBG	ammonium transporter Rh type B isoform X1	20.3328	5.77094	1.80369	3.19951	0.0013766	0.98409
712969	RHOD	rho-related GTP-binding protein RhoD isoform X2	24.2211	5.71042	2.25801	2.52897	0.0114399	0.98409
693930	HBA2	hemoglobin subunit alpha	54.3643	5.60271	1.92578	2.90932	0.00362217	0.98409
717211	EPHB1	ephrin type-B receptor 1	5.67638	5.59133	2.5095	2.22807	0.025876	0.98409
699688	SGOL2	shugoshin-like 2 isoform X3	12.4642	5.57451	2.73911	2.03516	0.0418351	0.98409
701893	LMO3	LIM domain only protein 3 isoform X3	6.88286	5.51338	2.60782	2.11417	0.0345005	0.98409
700223	FLNC	filamin-C isoform X1	32.2544	5.50731	2.48685	2.21457	0.0267895	0.98409
697401	DNAH1	dynein heavy chain 1, axonemal	21.124	5.49732	2.50955	2.19056	0.0284836	0.98409
697208	LCN2	neutrophil gelatinase-associated lipocalin	25.3326	5.48296	2.0408	2.68668	0.00721664	0.98409
106997200	LOC106997200	uncharacterized protein NCBP2-AS2	22.747	5.41189	2.16638	2.49813	0.012485	0.98409
697327	TCAP	telethonin	24.6939	5.39686	2.09236	2.57932	0.00989955	0.98409
701842	CIB1	calcium and integrin-binding protein 1 isoform X1	25.8606	5.37917	1.8313	2.93735	0.00331028	0.98409
100423709	POLR3K	DNA-directed RNA polymerase III subunit RPC10	14.0196	5.31355	2.2021	2.41294	0.0158242	0.98409
716497	MYCL	protein L-Myc	12.574	5.26599	1.94924	2.70156	0.00690143	0.98409
709712	LOC709712	metallothionein 1H-like	113.49	5.26101	2.33945	2.24883	0.0245234	0.98409
106995011	LOC106995011		15.1284	5.23861	2.33314	2.2453	0.0247486	0.98409
701926	TMEM204	transmembrane protein 204 precursor	13.039	5.20837	1.89234	2.75234	0.00591714	0.98409
699865	FAM47E	protein FAM47E	11.3053	5.20096	1.96179	2.65113	0.00802234	0.98409
696246	ADAP1	arf-GAP with dual PH domain-containing protein 1	25.5328	5.18811	1.77328	2.92572	0.00343662	0.98409
715559	HBB	hemoglobin subunit beta	482.43	5.10618	1.68716	3.0265	0.00247406	0.98409
698376	ISG20	interferon-stimulated gene 20 kDa protein	16.0216	5.0823	1.7981	2.82648	0.00470626	0.98409
708116	CHST4	carbohydrate sulfotransferase 4	6.03138	5.06023	2.3697	2.13539	0.0327294	0.98409
708781	RETN	resistin precursor	11.0067	5.05314	1.79008	2.82286	0.00475971	0.98409
698602	RPL29	ribosomal protein L29	14.5294	5.04806	2.11028	2.39213	0.0167507	0.98409
716530	LOC716530	60S ribosomal protein L9-like	11.4219	5.02961	1.8931	2.65681	0.00788834	0.98409
703934	TRIP10	cdc42-interacting protein 4 isoform X3	437.264	5.02457	1.75432	2.86411	0.00418181	0.98409
693877	LOC693877	LOW QUALITY PROTEIN: arf-GAP with GTPase, ANK repeat and PH domain-containing protein 5-like	8.4522	5.00777	2.4711	2.02653	0.0427103	0.98409
720748	LOC720748	40S ribosomal protein SA-like	18.7357	5.00716	2.34904	2.13158	0.0330415	0.98409
106994723	LOC106994723		8.26294	4.9831	2.23197	2.2326	0.0255752	0.98409
106997854	LOC106997854		88.7438	4.94404	2.28203	2.16651	0.0302721	0.98409
106999966	LOC106999966		27.313	4.93372	1.64605	2.9973	0.00272379	0.98409
697882	DCLRE1A	DNA cross-link repair 1A protein	21.8001	4.92466	1.73684	2.83541	0.00457673	0.98409
713150	LOC713150	aldo-keto reductase family 1 member B10-like isoform X1	33.3998	4.91006	1.80215	2.72455	0.00643886	0.98409
717758	BEGAIN	brain-enriched guanylate kinase-associated protein isoform X2	4.27298	4.9098	2.32552	2.11127	0.0347489	0.98409
106998491	LOC106998491		6.44228	4.89793	1.97495	2.48003	0.0131371	0.98409
106992887	LOC106992887	protein FAM136A	5.54126	4.89457	2.40189	2.0378	0.0415698	0.98409
709614	UBALD2	UBA-like domain-containing protein 2	19.8355	4.89413	1.68243	2.90896	0.0036263	0.98409
697790	LOC697790	microtubule-associated proteins 1A/1B light chain 3B	12.5806	4.89025	2.21604	2.20675	0.0273318	0.98409
695528	POSTN	periostin isoform X8	18.4489	4.86842	2.39262	2.03476	0.0418747	0.98409
704510	LOC704510	60S ribosomal protein L29-like	14.6339	4.85735	1.75257	2.77156	0.00557875	0.98409
719289	LOC719289	40S ribosomal protein S27-like	9.33125	4.84984	2.26805	2.13833	0.0324903	0.98409
714445	CDK5	cyclin-dependent-like kinase 5 isoform X2	15.6941	4.84507	1.68749	2.87117	0.0040896	0.98409
100427438	TLE6	transducin-like enhancer protein 6	6.36317	4.82858	2.09358	2.30638	0.0210894	0.98409
693713	LOC693713		13.2114	4.81934	1.85686	2.59542	0.00944753	0.98409
705215	SRI	sorcin isoform X1	18.0137	4.81287	1.91715	2.51043	0.0120583	0.98409
716748	LOC716748		9.73805	4.79069	1.85827	2.57804	0.00993612	0.98409
712678	LOC712678	snurportin-1-like	5.22159	4.78418	2.27753	2.1006	0.035676	0.98409
700719	MT2A	metallothionein-2	508.67	4.76528	1.9049	2.50159	0.0123638	0.98409
694985	MFAP3L	microfibrillar-associated protein 3-like isoform X6	65.9448	4.76437	1.11639	4.26767	1.97522e-05	0.176201
722784	LOC722784	SH3 domain and tetratricopeptide repeat-containing protein 1-like	8.23512	4.75746	2.20624	2.15636	0.0310555	0.98409
703713	B3GALT6	LOW QUALITY PROTEIN: beta-1,3-galactosyltransferase 6	10.5133	4.7389	2.27094	2.08676	0.0369102	0.98409
106998833	LOC106998833		12.231	4.72343	1.98544	2.37903	0.0173584	0.98409
703411	LOC703411		23.8645	4.71252	1.80578	2.60968	0.00906261	0.98409
718178	B3GALT4	beta-1,3-galactosyltransferase 4	7.6106	4.70675	1.96164	2.3994	0.0164219	0.98409
100187576	MAMU-AG	major histocompatibility complex, class I, AG precursor	58.526	4.68726	2.35345	1.99165	0.0464092	0.98409
711326	SDHD	succinate dehydrogenase complex, subunit D, integral membrane protein	164.565	4.67723	1.84663	2.53285	0.0113139	0.98409
711147	LOC711147		8.37384	4.67659	2.15785	2.16725	0.0302158	0.98409
710956	ARHGAP22	rho GTPase-activating protein 22 isoform X3	5.82031	4.67615	2.37058	1.97258	0.0485435	0.98409
705178	LOC705178	cytochrome b-c1 complex subunit Rieske, mitochondrial	46.9698	4.67126	2.11675	2.20681	0.0273273	0.98409
699003	NUDT14	uridine diphosphate glucose pyrophosphatase isoform X1	12.1703	4.66425	1.98316	2.35192	0.0186767	0.98409
722104	DNAH9	dynein heavy chain 9, axonemal isoform X4	11.1882	4.62821	2.15863	2.14405	0.0320286	0.98409
707535	PTGFR	prostaglandin F2-alpha receptor	2.49664	4.62738	2.21642	2.08777	0.0368183	0.98409
719086	DISC1	disrupted in schizophrenia 1 protein isoform X4	6.7442	4.60204	2.01548	2.28334	0.0224101	0.98409
718467	FXYD5	FXYD domain-containing ion transport regulator 5 isoform X3	18.5117	4.60048	1.90117	2.41981	0.0155284	0.98409
700486	MMP25	matrix metalloproteinase-25	6.10717	4.59271	2.27261	2.0209	0.0432904	0.98409
713102	TGFBRAP1	transforming growth factor-beta receptor-associated protein 1	15.9421	4.57886	1.89923	2.4109	0.0159134	0.98409
714335	MPHOSPH6	M-phase phosphoprotein 6 isoform X1	14.9987	4.56848	1.77816	2.56921	0.0101931	0.98409
710322	BLOC1S4	biogenesis of lysosome-related organelles complex 1 subunit 4	12.2514	4.56436	1.80075	2.5347	0.0112543	0.98409
708679	MT1M	metallothionein-1M isoform X1	119.97	4.56241	1.87775	2.42972	0.0151104	0.98409
106992978	LOC106992978	COMM domain-containing protein 1-like, partial	11.5103	4.55752	2.21101	2.06128	0.0392765	0.98409
702439	FAM13C	protein FAM13C isoform X3	8.87923	4.55691	2.28757	1.99203	0.046368	0.98409
704346	COMMD8	COMM domain-containing protein 8 isoform X1	9.73007	4.55548	2.17621	2.09331	0.0363216	0.98409
711336	OLFM2	noelin-2 isoform X2	4.76458	4.5516	2.31415	1.96686	0.0491995	0.98409
711350	RASGRF2	ras-specific guanine nucleotide-releasing factor 2 isoform X3	7.05783	4.53167	2.26899	1.99722	0.0458017	0.98409
698130	LOC698130		10.4109	4.52794	1.87963	2.40895	0.0159984	0.98409
703443	LOC703443	uncharacterized protein LOC703443	11.8786	4.52609	1.91699	2.36104	0.0182235	0.98409
719392	LOC719392		7.8359	4.52425	1.8547	2.43934	0.014714	0.98409
107000368	LOC107000368		11.7812	4.52161	2.0381	2.21855	0.0265177	0.98409
106995805	LOC106995805	myc-associated zinc finger protein-like, partial	6.40564	4.50974	1.89054	2.38543	0.0170591	0.98409
713425	XAF1	XIAP-associated factor 1 isoform X6	39.1533	4.50683	2.22098	2.02921	0.0424373	0.98409
722921	LOC722921	cytochrome P450 2C31-like, partial	109.708	4.49068	1.369	3.28025	0.00103715	0.98409
574332	FAS	tumor necrosis factor receptor superfamily member 6 isoform X1	11.9307	4.48294	2.04395	2.19328	0.0282874	0.98409
699067	MMP11	stromelysin-3	3.65002	4.47908	2.26095	1.98107	0.0475838	0.98409
709254	LOC709254	ADP-ribosylation factor 4	22.1245	4.45971	1.73771	2.56643	0.010275	0.98409
574102	PPIA	peptidyl-prolyl cis-trans isomerase A	300.266	4.45727	1.49223	2.98698	0.0028175	0.98409
106999551	LOC106999551		10.2979	4.44383	1.84701	2.40595	0.0161304	0.98409
701575	LYRM2	LYR motif-containing protein 2	11.5955	4.43743	1.72967	2.56547	0.0103036	0.98409
106992281	LOC106992281		7.66755	4.43682	2.15623	2.05768	0.0396208	0.98409
717824	MAGOHB	protein mago nashi homolog 2	8.25352	4.42755	1.97464	2.24221	0.0249479	0.98409
705609	FRAT1	proto-oncogene FRAT1	10.8184	4.42078	1.85096	2.38838	0.016923	0.98409
707123	DUSP11	RNA/RNP complex-1-interacting phosphatase isoform X2	16.2316	4.42026	1.73465	2.54822	0.0108274	0.98409
716488	METRN	meteorin	48.9723	4.4173	1.59822	2.76389	0.00571171	0.98409
710813	CORO1A	coronin-1A	19.6149	4.40669	1.90334	2.31524	0.0205996	0.98409
704578	SPINT1	kunitz-type protease inhibitor 1 isoform X3	14.6708	4.3937	1.8808	2.33609	0.0194867	0.98409
106998645	LOC106998645		9.57637	4.38352	2.08463	2.10278	0.0354847	0.98409
694919	RUFY2	RUN and FYVE domain-containing protein 2 isoform X4	16.0333	4.34655	2.02954	2.14164	0.0322223	0.98409
711887	RACGAP1	rac GTPase-activating protein 1	8.16301	4.33623	1.94229	2.23253	0.0255799	0.98409
574194	TUBA1A	tubulin alpha-1A chain	37.6204	4.33505	1.93014	2.24597	0.0247058	0.98409
700975	TMEM41A	transmembrane protein 41A	9.64733	4.33181	2.11186	2.05118	0.0402495	0.98409
106995666	LOC106995666		32.3128	4.31894	1.63392	2.6433	0.00821017	0.98409
106999211	LOC106999211		16.6548	4.31546	1.92417	2.24277	0.0249118	0.98409
106998866	LOC106998866	uncharacterized protein LOC106998866	9.28968	4.29319	2.05307	2.09111	0.0365185	0.98409
722677	CASZ1	zinc finger protein castor homolog 1 isoform X2	10.8273	4.28871	2.06857	2.07328	0.0381465	0.98409
574323	NDN	necdin	7.203	4.27801	2.04138	2.09565	0.0361136	0.98409
100430373	LOC100430373	peptidyl-prolyl cis-trans isomerase A	8.59984	4.26321	1.9523	2.18369	0.0289851	0.98409
710391	TLCD1	calfacilitin isoform X1	20.6744	4.25784	1.84653	2.30586	0.0211184	0.98409
717845	IRAK3	interleukin-1 receptor-associated kinase 3 isoform X2	12.7593	4.23612	2.06903	2.0474	0.0406191	0.98409
696134	LOC696134	60S ribosomal protein L26	69.5605	4.16644	2.05381	2.02864	0.0424951	0.98409
707671	SLC38A7	putative sodium-coupled neutral amino acid transporter 7	14.0076	4.16234	1.78593	2.33063	0.0197728	0.98409
100270699	PRKX	protein kinase, X-linked	7.49119	4.14689	1.9686	2.10652	0.0351593	0.98409
702480	PSMG2	proteasome assembly chaperone 2	24.6676	4.11699	1.46705	2.8063	0.00501144	0.98409
710429	SLC9A6	sodium/hydrogen exchanger 6 isoform X4	11.0441	4.11219	1.88971	2.1761	0.0295481	0.98409
694123	LOC694123		7.29772	4.10661	1.90215	2.15893	0.0308553	0.98409
699375	LOC699375	60S ribosomal protein L32	5.86503	4.10373	1.85499	2.21227	0.0269482	0.98409
701691	LOC701691	40S ribosomal protein SA-like	8.49382	4.1022	2.08073	1.97152	0.0486642	0.98409
698792	LOC698792	40S ribosomal protein SA-like isoform X2	83.5463	4.08032	1.98852	2.05194	0.0401759	0.98409
699838	APBA1	amyloid beta A4 precursor protein-binding family A member 1 isoform X2	14.4199	4.0777	1.92001	2.1238	0.0336872	0.98409
709595	C9H10orf54	V-type immunoglobulin domain-containing suppressor of T-cell activation precursor	37.0299	4.07688	1.48102	2.75276	0.00590947	0.98409
711776	SUCNR1	succinate receptor 1	4.42437	4.07205	2.04282	1.99335	0.0462232	0.98409
704727	ALAS2	5-aminolevulinate synthase, erythroid-specific, mitochondrial isoform X1	6.54779	4.06985	2.01727	2.01751	0.0436424	0.98409
698275	MARS2	methionine--tRNA ligase, mitochondrial	6.5743	4.05504	1.90839	2.12485	0.0335992	0.98409
106998298	LOC106998298		6.05268	4.03491	1.96045	2.05816	0.039575	0.98409
716843	SLC1A5	neutral amino acid transporter B(0)	7.36303	4.02894	1.90269	2.1175	0.0342177	0.98409
721763	DNLZ	DNL-type zinc finger protein	7.3113	4.01962	1.9332	2.07926	0.0375938	0.98409
710934	TRIM37	E3 ubiquitin-protein ligase TRIM37 isoform X6	15.1245	4.01836	1.75589	2.2885	0.0221084	0.98409
710894	CFAP44	cilia- and flagella-associated protein 44 isoform X3	34.7271	4.00562	2.00845	1.99438	0.0461108	0.98409
698089	NFATC1	nuclear factor of activated T-cells, cytoplasmic 1 isoform X4	12.2014	3.99457	1.99694	2.00034	0.045463	0.98409
574190	PPARG	peroxisome proliferator-activated receptor gamma isoform X1	6.97518	3.97286	1.92138	2.06772	0.0386668	0.98409
717237	FABP3	fatty acid-binding protein, heart	24.1356	3.97045	1.96317	2.02247	0.0431279	0.98409
702297	LOC702297		8.93309	3.95551	1.9659	2.01206	0.0442132	0.98409
718425	LIPT2	putative lipoyltransferase 2, mitochondrial	36.4377	3.95268	1.74342	2.26721	0.0233777	0.98409
715071	ACP5	tartrate-resistant acid phosphatase type 5 precursor	81.1773	3.94273	1.92334	2.04993	0.0403709	0.98409
702981	DUSP1	dual specificity protein phosphatase 1	218.408	3.93681	1.20813	3.25861	0.00111961	0.98409
100426423	UBE2QL1	LOW QUALITY PROTEIN: ubiquitin-conjugating enzyme E2Q-like protein 1	43.2225	3.92455	1.31609	2.98197	0.002864	0.98409
704224	GJB2	gap junction beta-2 protein isoform X1	20.0927	3.91431	1.83734	2.13042	0.033137	0.98409
706829	TAX1BP3	tax1-binding protein 3	53.0306	3.89618	1.28104	3.04142	0.00235463	0.98409
721668	MAMDC4	apical endosomal glycoprotein, partial	42.3983	3.88067	1.70721	2.27311	0.0230194	0.98409
718946	BAHCC1	LOW QUALITY PROTEIN: BAH and coiled-coil domain-containing protein 1	10.4265	3.87478	1.75978	2.20186	0.0276751	0.98409
708416	GMNN	geminin isoform X1	9.92364	3.86913	1.9042	2.0319	0.0421641	0.98409
100429741	LOC100429741		14.6749	3.86657	1.92496	2.00864	0.044575	0.98409
694625	FZD6	frizzled-6 isoform X2	13.8068	3.81904	1.87916	2.03231	0.0421225	0.98409
715212	LAMC2	laminin subunit gamma-2	10.2093	3.81189	1.93374	1.97125	0.0486955	0.98409
718536	HMGA1	high mobility group protein HMG-I/HMG-Y	7.6057	3.80825	1.90877	1.99513	0.046029	0.98409
106995691	LOC106995691		7.26344	3.79929	1.84882	2.05498	0.0398812	0.98409
718782	FAM200A	protein FAM200A	7.12499	3.781	1.84889	2.04501	0.040854	0.98409
706293	LOC706293	aldo-keto reductase family 1 member B10-like isoform X1	21.3538	3.77477	1.83246	2.05995	0.0394036	0.98409
695526	SSTR2	somatostatin receptor type 2	29.7568	3.7732	1.71195	2.20404	0.0275217	0.98409
693836	SPATA7	spermatogenesis-associated protein 7 isoform X8	7.52006	3.76534	1.85412	2.0308	0.0422757	0.98409
709898	DSEL	dermatan-sulfate epimerase-like protein	15.3024	3.76089	1.71952	2.18717	0.02873	0.98409
716996	TMEM160	transmembrane protein 160 precursor	23.2167	3.72727	1.60341	2.3246	0.0200935	0.98409
719357	TBC1D22B	TBC1 domain family member 22B isoform X2	9.32692	3.71582	1.80597	2.05752	0.0396361	0.98409
708899	LOC708899	histone H3.3	10.2406	3.7155	1.80686	2.05633	0.0397507	0.98409
694939	ZNF84	zinc finger protein 84 isoform X1	11.2185	3.71167	1.72177	2.15573	0.031105	0.98409
697273	LGALSL	galectin-related protein	10.7904	3.70322	1.84151	2.01097	0.0443284	0.98409
706084	ARHGAP26	rho GTPase-activating protein 26 isoform X3	9.65376	3.6639	1.85529	1.97484	0.0482863	0.98409
721679	FBXL14	F-box/LRR-repeat protein 14 isoform X1	16.0412	3.65596	1.68418	2.17076	0.0299493	0.98409
702961	LOC702961		11.2045	3.62773	1.77511	2.04367	0.0409863	0.98409
106999578	AMN	protein amnionless	31.3823	3.61915	1.80186	2.00857	0.0445829	0.98409
106994252	LOC106994252		45.0555	3.60059	1.21765	2.95701	0.00310639	0.98409
717589	PMS2	mismatch repair endonuclease PMS2 isoform X1	14.8023	3.55373	1.71688	2.06988	0.0384631	0.98409
717109	EIF1B	eukaryotic translation initiation factor 1b	45.094	3.53569	1.7338	2.03927	0.0414233	0.98409
719957	ZNF528	zinc finger protein 528 isoform X3	9.28312	3.5328	1.79531	1.96779	0.0490917	0.98409
697336	NRTN	neurturin	8.50145	3.52586	1.72504	2.04393	0.0409607	0.98409
712659	FMNL3	LOW QUALITY PROTEIN: formin-like protein 3	20.2985	3.48875	1.75797	1.98453	0.0471967	0.98409
106997239	WRB	tail-anchored protein insertion receptor WRB isoform X2	26.4244	3.46381	1.73959	1.99116	0.0464629	0.98409
697860	CD24	signal transducer CD24 isoform X2	15.6827	3.36862	1.65854	2.03107	0.0422476	0.98409
718836	RASIP1	LOW QUALITY PROTEIN: ras-interacting protein 1	28.2082	3.34958	1.64702	2.03372	0.0419801	0.98409
100426197	LOC100426197		261.679	3.3256	1.24177	2.67811	0.00740381	0.98409
107000198	LOC107000198		67.0376	3.32397	1.51651	2.19186	0.0283896	0.98409
100315328	MIR612		62.5718	3.31092	1.2241	2.70477	0.00683515	0.98409
708602	CMPK2	UMP-CMP kinase 2, mitochondrial	77.6991	3.30457	1.5906	2.07756	0.0377503	0.98409
704640	LOC704640		102.556	3.27869	1.00563	3.26033	0.00111285	0.98409
696088	C1H1orf174	UPF0688 protein C1orf174 homolog isoform X2	55.9209	3.27203	1.47874	2.21272	0.0269172	0.98409
698911	LRRC29	LOW QUALITY PROTEIN: leucine-rich repeat-containing protein 29	18.4244	3.26874	1.50202	2.17623	0.0295381	0.98409
712612	LOC712612	tubulin-specific chaperone A	33.9871	3.20381	1.10003	2.91247	0.00358584	0.98409
106996998	LOC106996998		23.7663	3.17359	1.34838	2.35363	0.0185912	0.98409
708820	GTPBP8	GTP-binding protein 8 isoform X1	23.1834	3.17277	1.24534	2.54772	0.0108429	0.98409
706496	LOC706496	60S ribosomal protein L9	48.309	3.16185	1.28653	2.45765	0.013985	0.98409
714636	TRIB3	tribbles homolog 3 isoform X1	31.285	3.11157	1.55397	2.00234	0.0452479	0.98409
703760	WEE1	LOW QUALITY PROTEIN: wee1-like protein kinase	16.846	3.09414	1.53706	2.01303	0.0441116	0.98409
704588	LOC704588		74.5919	3.09258	1.34179	2.30482	0.0211767	0.98409
704530	UBE2E3	ubiquitin-conjugating enzyme E2 E3 isoform X1	40.8041	3.08958	1.20674	2.56027	0.010459	0.98409
719978	SDHC	succinate dehydrogenase cytochrome b560 subunit, mitochondrial	107.906	3.08355	1.34424	2.29389	0.0217966	0.98409
703288	ACOT7	cytosolic acyl coenzyme A thioester hydrolase isoform X2	19.2918	3.07722	1.4811	2.07767	0.0377401	0.98409
718526	RFX1	MHC class II regulatory factor RFX1 isoform X3	22.4959	3.04936	1.3821	2.20633	0.027361	0.98409
713514	LOC713514		31.7447	3.03896	1.25748	2.41671	0.0156614	0.98409
703087	ALG3	dol-P-Man:Man(5)GlcNAc(2)-PP-Dol alpha-1,3-mannosyltransferase isoform X3	61.844	3.03879	1.15674	2.62702	0.00861354	0.98409
720205	CHCHD10	coiled-coil-helix-coiled-coil-helix domain-containing protein 10, mitochondrial isoform X1	341.83	3.01218	1.41991	2.12138	0.0338895	0.98409
716771	CLDN3	claudin-3	59.5692	3.00978	1.51425	1.98764	0.0468515	0.98409
710864	LOC710864	zinc finger CCCH-type antiviral protein 1-like	21.509	3.001	1.51612	1.9794	0.0477709	0.98409
711872	LOC711872		20.9351	2.9998	1.3446	2.231	0.0256813	0.98409
707414	LOC707414	60S ribosomal protein L10	16.889	2.99819	1.37113	2.18665	0.0287678	0.98409
699091	RNF152	E3 ubiquitin-protein ligase RNF152 isoform X1	39.5505	2.98502	1.37118	2.17697	0.0294826	0.98409
693742	MBOAT7	lysophospholipid acyltransferase 7	38.6866	2.98184	1.11315	2.67873	0.00739018	0.98409
693458	KLF10	Krueppel-like factor 10 isoform X1	28.1419	2.97242	1.49654	1.98619	0.047012	0.98409
706732	GPX1	glutathione peroxidase 1	1051.16	2.96986	1.41226	2.10291	0.0354735	0.98409
702253	SLC38A2	sodium-coupled neutral amino acid transporter 2 isoform X1	175.367	2.96883	1.25946	2.35722	0.0184124	0.98409
702144	IMP4	U3 small nucleolar ribonucleoprotein protein IMP4 isoform X1	62.8481	2.95875	0.936535	3.15925	0.00158177	0.98409
702141	RHOB	rho-related GTP-binding protein RhoB	131.636	2.95196	1.17241	2.51787	0.0118068	0.98409
716578	SNRPB	small nuclear ribonucleoprotein-associated proteins B and B\'	79.7103	2.86236	0.905717	3.16032	0.00157593	0.98409
715307	DDIT4	DNA damage-inducible transcript 4 protein isoform X1	130.552	2.86114	1.29769	2.20478	0.0274692	0.98409
703212	OSBPL3	oxysterol-binding protein-related protein 3 isoform X2	26.788	2.84224	1.32863	2.13923	0.0324169	0.98409
693894	METTL7A	methyltransferase-like protein 7A isoform X1	228.897	2.82233	1.27203	2.21876	0.0265031	0.98409
699062	SLCO4A1	solute carrier organic anion transporter family member 4A1	25.0291	2.81663	1.4005	2.01115	0.0443094	0.98409
701785	PSD4	PH and SEC7 domain-containing protein 4 isoform X3	51.2178	2.81552	1.02078	2.7582	0.00581212	0.98409
694635	NDUFA1	NADH dehydrogenase	97.8794	2.8146	0.892882	3.15227	0.00162007	0.98409
699322	C12H2orf47	uncharacterized protein C2orf47 homolog, mitochondrial	35.9437	2.80286	1.29136	2.17048	0.0299708	0.98409
709417	LOC709417	glutathione S-transferase A5	74.4194	2.79193	1.37853	2.02529	0.0428377	0.98409
713046	DOHH	deoxyhypusine hydroxylase isoform X1	21.8201	2.7809	1.39428	1.9945	0.046097	0.98409
704414	SCN7A	sodium channel protein type 7 subunit alpha	74.8035	2.774	1.30933	2.11863	0.0341213	0.98409
713870	ZDHHC24	probable palmitoyltransferase ZDHHC24	45.8165	2.77001	0.855904	3.23636	0.00121066	0.98409
712587	TXN	thioredoxin	175.838	2.75938	0.97432	2.83211	0.00462421	0.98409
715186	MX1	interferon-induced GTP-binding protein Mx1 isoform X1	914.247	2.74202	1.189	2.30616	0.0211019	0.98409
106999361	LOC106999361	dehydrogenase/reductase SDR family member 4-like	105.613	2.74077	1.31313	2.0872	0.0368702	0.98409
720802	SHROOM2	protein Shroom2 isoform X2	39.9243	2.73115	1.20956	2.25797	0.0239472	0.98409
717332	LOC717332	LOW QUALITY PROTEIN: xaa-Pro dipeptidase	57.1922	2.72983	1.31996	2.06811	0.0386296	0.98409
708566	PIGX	phosphatidylinositol-glycan biosynthesis class X protein	35.4376	2.72132	1.11101	2.44942	0.0143088	0.98409
707227	LOC707227	cytochrome c oxidase subunit 5B, mitochondrial	140.864	2.69352	1.23384	2.18304	0.0290331	0.98409
106996987	LOC106996987	thioredoxin	27.4383	2.68966	1.28638	2.09087	0.0365398	0.98409
698520	LOC698520	glycine cleavage system H protein, mitochondrial	80.3917	2.68871	0.837957	3.20865	0.00133362	0.98409
100430901	DEXI	dexamethasone-induced protein	89.4589	2.68292	1.08577	2.47099	0.013474	0.98409
719201	FAM195B	mapk-regulated corepressor-interacting protein 1 isoform X2	42.2515	2.68112	1.22342	2.19149	0.0284162	0.98409
719474	DUSP23	dual specificity protein phosphatase 23	47.5592	2.67916	0.937453	2.85792	0.00426434	0.98409
696931	MAPK1IP1L	MAPK-interacting and spindle-stabilizing protein-like	47.4226	2.67899	1.17614	2.27779	0.0227389	0.98409
693480	LOC693480		33.111	2.67774	0.985048	2.71839	0.00656007	0.98409
714606	TMUB1	transmembrane and ubiquitin-like domain-containing protein 1	88.8797	2.67547	1.09094	2.45244	0.0141891	0.98409
100430612	GALNT4	polypeptide N-acetylgalactosaminyltransferase 4	18.6005	2.66102	1.33443	1.99413	0.0461374	0.98409
700370	MARVELD2	MARVEL domain-containing protein 2	26.8975	2.62821	1.11286	2.36167	0.0181926	0.98409
705830	SLC4A4	electrogenic sodium bicarbonate cotransporter 1 isoform X2	133.102	2.62721	0.681303	3.85616	0.000115181	0.551815
696381	SRD5A3	polyprenol reductase	62.5654	2.62696	0.758883	3.46161	0.000536948	0.98409
699127	BTBD7	BTB/POZ domain-containing protein 7 isoform X2	38.0527	2.62635	1.23683	2.12346	0.0337151	0.98409
701205	HHIP	hedgehog-interacting protein isoform X1	28.586	2.6015	1.32231	1.96739	0.0491381	0.98409
708405	LOC708405		32.6078	2.59471	1.2493	2.07694	0.0378073	0.98409
715335	IRF9	interferon regulatory factor 9 isoform X1	118.54	2.58488	0.873033	2.9608	0.0030684	0.98409
716007	SECTM1	LOW QUALITY PROTEIN: secreted and transmembrane protein 1	35.6854	2.5745	1.2612	2.0413	0.0412207	0.98409
700087	LOC700087	LOW QUALITY PROTEIN: cytochrome b-c1 complex subunit Rieske, mitochondrial	177.543	2.53228	1.26002	2.00971	0.0444616	0.98409
693615	RPS2	40S ribosomal protein S2	419.455	2.51871	1.28136	1.96566	0.0493382	0.98409
716339	IFI6	interferon alpha-inducible protein 6 isoform X1	1608.59	2.51569	1.04377	2.41019	0.0159444	0.98409
697128	WDR72	WD repeat-containing protein 72 isoform X1	85.3486	2.50533	1.24922	2.00551	0.0449085	0.98409
714429	CD52	CAMPATH-1 antigen precursor	22.5467	2.47069	1.24977	1.97691	0.0480517	0.98409
698997	GLRX	glutaredoxin-1 isoform X1	71.7643	2.46894	0.983836	2.5095	0.0120901	0.98409
697656	CYSTM1	cysteine-rich and transmembrane domain-containing protein 1 isoform X3	36.5931	2.45532	1.19965	2.0467	0.0406873	0.98409
719136	LOC719136		55.7515	2.44373	0.912092	2.67926	0.00737859	0.98409
704287	MRPS36	28S ribosomal protein S36, mitochondrial	43.6743	2.42196	1.03789	2.33355	0.0196192	0.98409
718876	MFSD2A	sodium-dependent lysophosphatidylcholine symporter 1	104.87	2.4215	1.00462	2.41037	0.0159365	0.98409
106995957	LOC106995957		46.1298	2.40422	1.07686	2.23261	0.0255745	0.98409
705297	BOLA1	bolA-like protein 1 isoform X1	24.4708	2.397	1.01521	2.3611	0.018221	0.98409
717998	LOC717998	growth arrest and DNA damage-inducible proteins-interacting protein 1	34.4538	2.38857	1.03974	2.29727	0.0216031	0.98409
721259	NDUFS7	NADH dehydrogenase	156.305	2.37865	1.11308	2.137	0.0325983	0.98409
705944	ATP5D	ATP synthase subunit delta, mitochondrial	181.164	2.35458	1.15983	2.03012	0.0423448	0.98409
698727	CCDC71L	coiled-coil domain-containing protein 71L	78.1777	2.30232	0.801009	2.87427	0.00404958	0.98409
711529	CMTR2	cap-specific mRNA (nucleoside-2\'-O-)-methyltransferase 2 isoform X1	84.3976	2.27551	0.915586	2.4853	0.0129441	0.98409
705421	RABGGTB	geranylgeranyl transferase type-2 subunit beta isoform X1	84.6952	2.25596	1.06582	2.11664	0.0342906	0.98409
716259	NARF	nuclear prelamin A recognition factor isoform X3	32.0441	2.25143	1.09628	2.0537	0.0400045	0.98409
712225	MOSPD2	motile sperm domain-containing protein 2 isoform X2	33.2264	2.24403	0.950977	2.3597	0.0182895	0.98409
697174	ACOT6	putative acyl-coenzyme A thioesterase 6	37.5652	2.24167	1.03596	2.16384	0.0304763	0.98409
704987	PAM16	mitochondrial import inner membrane translocase subunit TIM16 isoform X1	31.2701	2.2323	1.0884	2.051	0.0402665	0.98409
710236	NIPA1	magnesium transporter NIPA1	31.0515	2.22636	1.08518	2.05161	0.0402074	0.98409
698834	CYP2R1	vitamin D 25-hydroxylase	53.346	2.2208	1.01249	2.19341	0.0282781	0.98409
701088	PSMB10	proteasome subunit beta type-10	78.0111	2.21177	0.926003	2.38851	0.0169168	0.98409
702649	DEPTOR	DEP domain-containing mTOR-interacting protein	32.6206	2.20969	1.04974	2.105	0.0352917	0.98409
712578	MAFB	transcription factor MafB	263.837	2.20564	0.855754	2.57743	0.00995393	0.98409
711521	GUCD1	protein GUCD1 isoform X1	197.221	2.20249	0.933069	2.36048	0.0182514	0.98409
711174	LOC711174	60S ribosomal protein L21	50.2069	2.17144	1.09128	1.9898	0.0466129	0.98409
706202	IMP3	U3 small nucleolar ribonucleoprotein protein IMP3	83.2736	2.17037	0.889738	2.43934	0.0147142	0.98409
106996191	LOC106996191		124.511	2.17	0.637648	3.40313	0.00066618	0.98409
713191	CEBPB	CCAAT/enhancer-binding protein beta	339.698	2.16888	0.652945	3.32169	0.000894728	0.98409
703388	SLC35B2	adenosine 3\'-phospho 5\'-phosphosulfate transporter 1 isoform X1	233.499	2.14376	0.99028	2.1648	0.0304032	0.98409
709037	GSTA2	glutathione S-transferase alpha 2	466.753	2.13608	0.872372	2.44858	0.014342	0.98409
713068	NAGA	alpha-N-acetylgalactosaminidase isoform X3	157.757	2.12015	0.976349	2.17151	0.0298928	0.98409
106994970	RPS15A	40S ribosomal protein S15a	162.767	2.11382	0.966054	2.1881	0.0286624	0.98409
711564	SLC39A3	zinc transporter ZIP3 isoform b	66.8208	2.08784	0.648846	3.21777	0.0012919	0.98409
697736	NDUFA2	NADH dehydrogenase	313.382	2.0744	0.81234	2.55361	0.0106611	0.98409
710471	RRP7A	ribosomal RNA-processing protein 7 homolog A	36.5428	2.04973	1.03191	1.98634	0.0469957	0.98409
693583	ECHDC3	enoyl-CoA hydratase domain-containing protein 3, mitochondrial	343.795	2.04823	1.01901	2.01003	0.0444284	0.98409
705646	LOC705646	ligand-dependent corepressor isoform X5	38.1673	2.03943	1.0062	2.02688	0.0426751	0.98409
106996304	LOC106996304	cytochrome P450 2C31-like, partial	260.999	2.0381	0.547733	3.72098	0.000198451	0.794712
693875	CFL2	cofilin-2 isoform X2	135.469	2.02673	0.835911	2.42458	0.0153263	0.98409
702864	LOC702864	prothymosin alpha-like	136.196	2.02466	0.740791	2.7331	0.00627415	0.98409
711832	MAMU-A	major histocompatibility complex, class I, A precursor	263.562	2.02463	0.898986	2.25213	0.0243141	0.98409
706405	TMEM243	transmembrane protein 243 isoform X2	87.1555	2.02247	0.946274	2.1373	0.0325734	0.98409
721674	PHPT1	14 kDa phosphohistidine phosphatase isoform X2	66.6971	2.02041	0.943613	2.14115	0.0322622	0.98409
717792	ST3GAL4	CMP-N-acetylneuraminate-beta-galactosamide-alpha-2,3-sialyltransferase 4 isoform X4	133.755	2.01595	0.880821	2.28872	0.0220958	0.98409
713804	CCDC117	coiled-coil domain-containing protein 117	106.762	2.00137	0.659053	3.03673	0.00239156	0.98409
106998496	LOC106998496		26.7068	-2.0022	0.90455	-2.21347	0.026865	0.98409
716959	CLHC1	clathrin heavy chain linker domain-containing protein 1 isoform X1	24.9308	-2.01922	1.00766	-2.00387	0.0450843	0.98409
718370	SEPW1	selenoprotein W	177.332	-2.03168	0.60624	-3.35128	0.000804384	0.98409
702076	L3HYPDH	trans-3-hydroxy-L-proline dehydratase isoform X2	21.5873	-2.05522	0.986578	-2.08318	0.0372349	0.98409
704624	TAF1A	TATA box-binding protein-associated factor RNA polymerase I subunit A isoform X2	13.3444	-2.07319	0.998919	-2.07544	0.0379459	0.98409
710950	ARHGEF37	rho guanine nucleotide exchange factor 37	90.5513	-2.07734	0.80423	-2.58302	0.00979399	0.98409
710795	KMT2D	histone-lysine N-methyltransferase 2D	186.279	-2.08465	0.604599	-3.44798	0.000564794	0.98409
100424132	LOC100424132	E3 ubiquitin-protein ligase HERC2 isoform X3	23.3051	-2.08693	0.964917	-2.1628	0.0305564	0.98409
707760	VWA3B	von Willebrand factor A domain-containing protein 3B isoform X1	24.5179	-2.09354	1.01088	-2.07101	0.0383577	0.98409
100425937	LOC100425937		766.453	-2.11476	0.997575	-2.1199	0.0340145	0.98409
711626	LOC711626		78.5314	-2.13595	0.968896	-2.20452	0.0274878	0.98409
721010	IFITM10	interferon-induced transmembrane protein 10	149.329	-2.15133	1.07818	-1.99533	0.0460066	0.98409
711566	ZNF230	zinc finger protein 230 isoform X3	22.4605	-2.15491	1.08724	-1.982	0.0474794	0.98409
702115	ARAP2	arf-GAP with Rho-GAP domain, ANK repeat and PH domain-containing protein 2 isoform X1	37.0759	-2.15663	1.00645	-2.14281	0.0321285	0.98409
705979	LOC705979		13.9173	-2.17081	1.05812	-2.05157	0.0402118	0.98409
718556	LOC718556		42.0694	-2.18202	0.961915	-2.26841	0.0233043	0.98409
696937	LOC696937		57.4395	-2.18426	0.964845	-2.26384	0.0235837	0.98409
702553	HMGCS1	hydroxymethylglutaryl-CoA synthase, cytoplasmic isoform X1	181.306	-2.1945	1.0544	-2.08128	0.0374084	0.98409
707385	C9H10orf88	uncharacterized protein C10orf88 homolog	19.5626	-2.21898	1.01192	-2.19285	0.0283185	0.98409
696312	LOC696312		25.1365	-2.23197	0.965721	-2.3112	0.0208219	0.98409
707684	LOC707684	signal peptidase complex subunit 2-like	14.7069	-2.23798	1.09518	-2.04348	0.0410053	0.98409
716613	ZNF343	zinc finger protein 343 isoform X1	28.0347	-2.26627	0.977433	-2.3186	0.0204168	0.98409
695936	RGP1	RAB6A-GEF complex partner protein 2 isoform X1	68.0025	-2.27324	0.929686	-2.44517	0.0144786	0.98409
718225	HDAC7	histone deacetylase 7 isoform X3	46.201	-2.27818	1.01575	-2.24286	0.0249057	0.98409
700296	PNN	pinin isoform X2	540.511	-2.28455	0.593386	-3.85001	0.000118111	0.551815
718486	LOC718486		41.8707	-2.33517	0.845465	-2.762	0.00574492	0.98409
722261	RIMKLB	beta-citrylglutamate synthase B isoform X1	26.5321	-2.36002	1.09788	-2.14963	0.0315849	0.98409
721829	ANKRD24	ankyrin repeat domain-containing protein 24 isoform X10	43.6928	-2.37756	1.01966	-2.33172	0.0197155	0.98409
711863	KRBA1	protein KRBA1 isoform X5	8.9287	-2.38324	1.15529	-2.06289	0.0391233	0.98409
707185	STXBP1	syntaxin-binding protein 1 isoform X1	18.1963	-2.40186	1.0972	-2.18908	0.0285908	0.98409
708866	ZNF618	zinc finger protein 618 isoform X1	42.353	-2.41095	0.732717	-3.29043	0.00100036	0.98409
106999555	LOC106999555		38.1	-2.43588	1.10203	-2.21035	0.0270807	0.98409
100423402	LOC100423402		18.8695	-2.43881	1.14137	-2.13673	0.0326203	0.98409
697136	GDAP1	ganglioside-induced differentiation-associated protein 1 isoform X3	10.6985	-2.48184	1.04558	-2.37364	0.0176135	0.98409
704777	PODXL	podocalyxin isoform X2	45.4907	-2.51157	1.14526	-2.19302	0.0283059	0.98409
106999428	LOC106999428	dnaJ homolog subfamily C member 17-like	13.1748	-2.51575	1.08757	-2.31318	0.0207126	0.98409
701781	DTYMK	thymidylate kinase isoform X1	19.0681	-2.53302	1.19641	-2.11719	0.0342439	0.98409
704732	HHIPL2	HHIP-like protein 2 isoform X1	17.5652	-2.55335	1.19412	-2.13827	0.0324946	0.98409
700803	CCDC181	coiled-coil domain-containing protein 181 isoform X2	9.27249	-2.56779	1.16648	-2.20132	0.0277135	0.98409
697685	MEIS1	homeobox protein Meis1 isoform X2	18.5313	-2.58877	1.18247	-2.18928	0.0285762	0.98409
705887	SLX4	structure-specific endonuclease subunit SLX4 isoform X2	15.1253	-2.59005	1.1746	-2.20505	0.0274503	0.98409
697893	LOC697893		109.783	-2.59518	0.967024	-2.68368	0.00728165	0.98409
715898	LOC715898	putative golgin subfamily A member 6C	8.34907	-2.61324	1.20528	-2.16816	0.0301466	0.98409
106994927	LOC106994927		17.8891	-2.71267	1.29915	-2.08804	0.0367945	0.98409
716412	FLT4	vascular endothelial growth factor receptor 3 isoform X2	32.8412	-2.80402	1.27953	-2.19146	0.0284188	0.98409
706643	LOC706643		14.6792	-2.80431	1.17653	-2.38355	0.0171464	0.98409
696959	LOC696959	phosphoglycerate mutase 1	48.692	-2.80892	1.10336	-2.5458	0.0109029	0.98409
106993710	LOC106993710		13.1087	-2.81705	1.3764	-2.04668	0.0406898	0.98409
719000	LOC719000	arf-GAP with GTPase, ANK repeat and PH domain-containing protein 5-like isoform X1	17.2507	-2.83137	1.1946	-2.37013	0.0177818	0.98409
698127	CYP7A1	cholesterol 7-alpha-monooxygenase	141.5	-2.88732	1.22327	-2.36033	0.0182586	0.98409
100423656	LOC100423656		21.6363	-2.89298	1.40609	-2.05747	0.0396412	0.98409
721549	SPNS2	protein spinster homolog 2	40.5425	-2.92047	1.24161	-2.35216	0.0186646	0.98409
701020	LOC701020	uncharacterized protein LOC701020 isoform X3	17.8303	-2.93096	1.34074	-2.18607	0.0288101	0.98409
710743	SLC16A14	monocarboxylate transporter 14	13.8726	-2.97376	1.16549	-2.55151	0.0107258	0.98409
707820	WNK4	serine/threonine-protein kinase WNK4 isoform X6	10.3623	-2.97623	1.47319	-2.02026	0.0433562	0.98409
106999141	INAFM2	putative transmembrane protein INAFM2	6.62694	-2.99605	1.35715	-2.20761	0.0272715	0.98409
107000439	CCM2L	cerebral cavernous malformations 2 protein-like	18.0228	-2.99648	1.43343	-2.09042	0.0365797	0.98409
721613	ZFP3	zinc finger protein 3 homolog	38.0738	-3.00514	0.953009	-3.15332	0.00161427	0.98409
698522	LOC698522		6.53438	-3.01472	1.29142	-2.33443	0.0195732	0.98409
707467	ASPHD1	LOW QUALITY PROTEIN: aspartate beta-hydroxylase domain-containing protein 1	7.15451	-3.03924	1.4784	-2.05577	0.039805	0.98409
698766	TSPYL2	testis-specific Y-encoded-like protein 2 isoform X2	46.0857	-3.09805	1.22386	-2.53138	0.0113613	0.98409
720133	ZNF415	zinc finger protein 415 isoform X1	5.60212	-3.1028	1.54666	-2.00613	0.0448424	0.98409
106997753	LOC106997753		6.69547	-3.10681	1.47885	-2.10083	0.0356557	0.98409
707638	LOC707638	myotubularin-related protein 9-like isoform X3	5.73369	-3.12283	1.55192	-2.01223	0.0441956	0.98409
106999640	LOC106999640		4.64878	-3.13861	1.4214	-2.20811	0.0272366	0.98409
712972	EVI2B	protein EVI2B	18.8812	-3.13909	1.4779	-2.12403	0.0336677	0.98409
106997691	LOC106997691		4.20656	-3.1416	1.56137	-2.01208	0.0442119	0.98409
716274	ROBO3	roundabout homolog 3	6.46784	-3.16469	1.58519	-1.99641	0.0458892	0.98409
695105	LOC695105		99.6344	-3.20457	1.07647	-2.97693	0.0029115	0.98409
702901	ZNF580	zinc finger protein 580	16.5424	-3.22041	1.17304	-2.74535	0.00604468	0.98409
706056	NDOR1	NADPH-dependent diflavin oxidoreductase 1 isoform X2	67.4744	-3.24395	1.30952	-2.47721	0.0132416	0.98409
710211	LAYN	layilin isoform X2	7.60528	-3.26324	1.26598	-2.57764	0.00994769	0.98409
694113	LOC694113		20.6185	-3.26579	1.24669	-2.61957	0.00880403	0.98409
106992328	LOC106992328	uncharacterized protein LOC106992328 isoform X1	4.88268	-3.28218	1.59525	-2.05747	0.0396412	0.98409
716147	LOC716147	leucine-rich repeat-containing protein 37A3	33.4003	-3.3161	1.31732	-2.51731	0.0118254	0.98409
697530	TRAF3IP2	adapter protein CIKS isoform X2	44.5122	-3.31909	1.59026	-2.08713	0.0368761	0.98409
694862	USP49	ubiquitin carboxyl-terminal hydrolase 49 isoform X2	21.3475	-3.33144	1.66637	-1.99921	0.0455852	0.98409
703961	PPFIA4	liprin-alpha-4 isoform X1	5.65809	-3.34788	1.52631	-2.19345	0.028275	0.98409
106998831	LOC106998831	uncharacterized protein LOC106998831	11.9951	-3.37052	1.55976	-2.16093	0.030701	0.98409
106994885	ZNF154	zinc finger protein 154	28.8418	-3.41808	1.52493	-2.24146	0.024996	0.98409
703350	GINS4	DNA replication complex GINS protein SLD5 isoform X1	5.28727	-3.43375	1.71412	-2.00321	0.0451547	0.98409
703121	MTBP	mdm2-binding protein	3.30523	-3.4576	1.44409	-2.39431	0.0166517	0.98409
712941	GFAP	glial fibrillary acidic protein isoform X2	14.9175	-3.46257	1.75591	-1.97195	0.0486153	0.98409
706521	43355	septin-12 isoform X1	3.88475	-3.56816	1.56803	-2.27557	0.0228718	0.98409
106993991	LOC106993991		13.7258	-3.69416	1.62268	-2.27658	0.0228115	0.98409
714334	TRPC1	short transient receptor potential channel 1 isoform X4	12.2448	-3.71427	1.58465	-2.34391	0.019083	0.98409
107000604	LOC107000604		9.5861	-3.73233	1.58371	-2.3567	0.0184383	0.98409
106997661	LOC106997661		6.56738	-3.84339	1.59089	-2.41588	0.0156974	0.98409
706962	SYT2	synaptotagmin-2 isoform X1	126.066	-3.89656	1.67008	-2.33316	0.0196395	0.98409
702748	SLCO4C1	solute carrier organic anion transporter family member 4C1	35.1113	-3.89746	1.98842	-1.96008	0.0499867	0.98409
722144	LOC722144	LOW QUALITY PROTEIN: complement C1r subcomponent-like, partial	25.8207	-3.91229	1.76335	-2.21867	0.026509	0.98409
706030	LOC706030	uncharacterized protein LOC706030	10.2701	-3.94188	1.47861	-2.66593	0.00767758	0.98409
106999997	SCX	LOW QUALITY PROTEIN: basic helix-loop-helix transcription factor scleraxis	5.87689	-3.96382	1.8451	-2.14829	0.0316907	0.98409
106992765	LOC106992765		5.9731	-3.96951	1.85032	-2.1453	0.0319285	0.98409
723355	LOC723355		3.85806	-3.98016	1.71874	-2.31574	0.0205722	0.98409
699672	EBNA1BP2	LOW QUALITY PROTEIN: probable rRNA-processing protein EBP2	142.18	-3.98198	1.19375	-3.3357	0.000850843	0.98409
699285	NT5DC3	5\'-nucleotidase domain-containing protein 3	10.1825	-4.04272	1.71163	-2.36192	0.0181808	0.98409
106996562	LOC106996562		3.18984	-4.05704	1.88373	-2.15373	0.031261	0.98409
106998630	LOC106998630		8.77148	-4.06303	1.93858	-2.09588	0.0360931	0.98409
696788	LOC696788		14.8229	-4.13282	1.56072	-2.64803	0.00809633	0.98409
693360	TTLL2	probable tubulin polyglutamylase TTLL2	23.2273	-4.14995	1.58266	-2.62214	0.00873806	0.98409
695065	CRB2	protein crumbs homolog 2 isoform X2	8.62619	-4.16677	1.87282	-2.22487	0.0260901	0.98409
100426408	NAV1	neuron navigator 1 isoform X6	20.2114	-4.23447	1.63003	-2.59779	0.00938271	0.98409
100428964	LOC100428964		25.8664	-4.34247	2.20623	-1.96828	0.049036	0.98409
107000993	LOC107000993		6.6282	-4.48218	1.81201	-2.4736	0.0133759	0.98409
703312	RNF112	RING finger protein 112 isoform X2	7.56092	-4.50803	1.47792	-3.05025	0.0022865	0.98409
704052	SH2D3A	SH2 domain-containing protein 3A isoform X2	38.4646	-4.57375	2.02628	-2.25721	0.0239947	0.98409
712419	SSPO	SCO-spondin	31.1091	-4.96962	1.75123	-2.83779	0.00454269	0.98409
710798	LOC710798	pyruvate kinase PKM	5.84334	-5.02833	1.70904	-2.9422	0.00325889	0.98409
106996810	LOC106996810		7.95713	-5.04729	1.98985	-2.53652	0.011196	0.98409
723391	LOC723391	HLA class I histocompatibility antigen, B-14 alpha chain-like	12.2337	-5.17666	2.40072	-2.15629	0.0310607	0.98409
699920	TMEM125	transmembrane protein 125	23.1511	-6.07391	1.69914	-3.5747	0.000350627	0.893524
