# Supplementary material for: Transcriptome analysis in rhesus macaques infected with hepatitis E virus genotype 1/3 infections and genotype 1 re-infection
Source: PLoS One. 2020 Sep 2;15(9):e0237618. doi: 10.1371/journal.pone.0237618 (PMC7467224; doi:10.1371/journal.pone.0237618)
Supplement: S5 Table — (XLSX) [file pone.0237618.s005.xlsx]

## Sheet: Sheet1
S5 Table. Differently expressed genes in peak phase of HEV gt3 infection.
GeneID	Locus	Product	baseMean	log2FoldChange	lfcSE	stat	pvalue	padj
722182	HRASLS2	HRAS-like suppressor 2	199.271	22.5294	2.39278	9.41556	4.70548e-21	5.59058e-17
701930	HBA1	LOW QUALITY PROTEIN: hemoglobin subunit alpha	37.5486	19.9285	2.30101	8.66078	4.68541e-18	2.78337e-14
716339	IFI6	interferon alpha-inducible protein 6 isoform X1	1608.59	4.97672	0.901472	5.52066	3.37728e-08	0.000124831
100426180	KRT14	keratin, type I cytoskeletal 14	38.9024	18.959	3.45834	5.48212	4.2027e-08	0.000124831
700141	ISG15	ubiquitin-like protein ISG15	166.511	9.63865	2.00501	4.80729	1.5299e-06	0.00363535
705979	LOC705979		13.9173	-3.784	0.833897	-4.53773	5.68634e-06	0.0112599
715186	MX1	interferon-induced GTP-binding protein Mx1 isoform X1	914.247	4.5858	1.02771	4.46215	8.11414e-06	0.013772
715335	IRF9	interferon regulatory factor 9 isoform X1	118.54	3.25288	0.75075	4.33284	1.47197e-05	0.0218605
710798	LOC710798	pyruvate kinase PKM	5.84334	-5.74074	1.34716	-4.26137	2.03175e-05	NA
712401	OAS2	2\'-5\'-oligoadenylate synthase 2	147.695	5.11292	1.21272	4.21607	2.48594e-05	0.0328172
693650	STAT1	signal transducer and activator of transcription 1-alpha/beta	479.253	2.33738	0.572653	4.08166	4.47146e-05	0.0479038
705561	UBE2L6	ubiquitin/ISG15-conjugating enzyme E2 L6 isoform X2	257.456	2.9377	0.722258	4.06738	4.75441e-05	0.0479038
695344	IFIT3	interferon-induced protein with tetratricopeptide repeats 3	187.424	3.83402	0.943573	4.0633	4.83836e-05	0.0479038
718890	DNAJB1	dnaJ homolog subfamily B member 1 isoform X1	290.917	2.76397	0.689586	4.00816	6.11927e-05	0.0559254
712342	OAS3	2\'-5\'-oligoadenylate synthase 3 isoform X1	144.033	3.53338	0.888372	3.97736	6.96843e-05	0.0591371
699320	KRT1	keratin, type II cytoskeletal 1	27.6665	17.9012	4.64432	3.85443	0.000115998	0.091878
720342	LOC720342		106.258	3.91568	1.02178	3.83223	0.000126985	0.094294
703300	DES	desmin	252.32	6.26673	1.64378	3.8124	0.000137625	0.0961839
702144	IMP4	U3 small nucleolar ribonucleoprotein protein IMP4 isoform X1	62.8481	3.19554	0.852636	3.74783	0.00017837	0.117734
704640	LOC704640		102.556	3.28021	0.882423	3.71727	0.000201386	0.12002
700513	IFI27	interferon alpha-inducible protein 27, mitochondrial	779.551	4.90954	1.32103	3.71645	0.000202038	0.12002
706643	LOC706643		14.6792	-3.38507	0.914018	-3.7035	0.000212641	0.120304
106993348	LOC106993348		3.74947	-4.36279	1.18432	-3.68381	0.000229777	NA
716578	SNRPB	small nuclear ribonucleoprotein-associated proteins B and B\'	79.7103	2.90612	0.790193	3.67773	0.00023532	0.127083
722022	BATF2	basic leucine zipper transcriptional factor ATF-like 2 isoform X2	19.5753	6.15695	1.68885	3.64564	0.00026673	0.13754
719136	LOC719136		55.7515	3.02872	0.833179	3.63514	0.000277834	0.13754
723355	LOC723355		3.85806	-4.9348	1.38016	-3.57554	0.00034951	NA
717480	FLG2	filaggrin-2	27.6037	18.0267	5.05309	3.56745	0.000360469	0.164721
707684	LOC707684	signal peptidase complex subunit 2-like	14.7069	-2.99132	0.846408	-3.53414	0.000409112	0.178949
698943	OASL	2\'-5\'-oligoadenylate synthase-like protein	30.6985	6.89323	1.95492	3.5261	0.000421729	0.178949
713882	MYH11	myosin-11 isoform X3	562.279	4.22564	1.20555	3.50515	0.000456353	0.184665
716548	CHST13	carbohydrate sulfotransferase 13	41.7051	6.36212	1.81805	3.49941	0.000466287	0.184665
695683	IFIT1	interferon-induced protein with tetratricopeptide repeats 1 isoform X1	172.331	3.78539	1.08673	3.4833	0.000495281	0.184927
696246	ADAP1	arf-GAP with dual PH domain-containing protein 1	25.5328	5.72286	1.64633	3.47613	0.000508699	0.184927
702864	LOC702864	prothymosin alpha-like	136.196	2.18487	0.629003	3.47354	0.000513643	0.184927
574102	PPIA	peptidyl-prolyl cis-trans isomerase A	300.266	4.49351	1.30445	3.44475	0.000571594	0.190369
106999327	IFI44	interferon-induced protein 44 isoform X1	174.6	2.63867	0.769012	3.43125	0.000600805	0.190369
696788	LOC696788		14.8229	-4.20467	1.22745	-3.42553	0.000613601	0.190369
697208	LCN2	neutrophil gelatinase-associated lipocalin	25.3326	6.33803	1.85291	3.42057	0.000624898	0.190369
694538	LOC694538	guanylate-binding protein 1	242.857	2.99227	0.876933	3.4122	0.000644412	0.191406
701842	CIB1	calcium and integrin-binding protein 1 isoform X1	25.8606	5.6977	1.69168	3.36807	0.000756968	0.217463
106999428	LOC106999428	dnaJ homolog subfamily C member 17-like	13.1748	-2.83611	0.842211	-3.36745	0.000758656	NA
705525	HERC6	probable E3 ubiquitin-protein ligase HERC6	90.9957	3.51521	1.04501	3.36381	0.000768743	0.217463
710813	CORO1A	coronin-1A	19.6149	5.78017	1.72289	3.35494	0.000793827	0.219336
574194	TUBA1A	tubulin alpha-1A chain	37.6204	5.81928	1.74013	3.34416	0.000825333	0.222859
720839	LOC720839		37.5806	7.42219	2.22557	3.33497	0.000853085	0.223733
709614	UBALD2	UBA-like domain-containing protein 2	19.8355	5.26859	1.58182	3.33072	0.000866232	0.223733
100429221	LOC100429221		68.5879	-2.13786	0.64765	-3.30095	0.000963582	0.243581
100424313	TMEM50A	transmembrane protein 50A isoform X1	61.765	2.58337	0.789956	3.27028	0.00107443	0.253786
707696	SFTPC	pulmonary surfactant-associated protein C precursor	287.942	8.20574	2.51052	3.26855	0.00108102	0.253786
708720	RSAD2	radical S-adenosyl methionine domain-containing protein 2	11.8823	5.6318	1.7285	3.2582	0.00112121	NA
699578	IRF7	interferon regulatory factor 7	46.5214	3.39346	1.04199	3.25671	0.00112711	0.253786
699705	GSN	gelsolin isoform X3	97.1713	3.99176	1.2275	3.25195	0.00114615	0.253786
704393	LOC704393		13.0745	-4.38935	1.35327	-3.24351	0.00118068	NA
698376	ISG20	interferon-stimulated gene 20 kDa protein	16.0216	5.3907	1.66296	3.24164	0.00118845	0.253786
709254	LOC709254	ADP-ribosylation factor 4	22.1245	5.22721	1.61269	3.24131	0.00118982	0.253786
695713	PGC	gastricsin isoform X2	52.7967	7.63318	2.35608	3.23979	0.0011962	0.253786
702981	DUSP1	dual specificity protein phosphatase 1	218.408	3.3771	1.055	3.20105	0.00136929	0.285414
106995755	LOC106995755		5.40572	-4.43095	1.38747	-3.19355	0.00140537	NA
719474	DUSP23	dual specificity protein phosphatase 23	47.5592	2.65258	0.832921	3.18467	0.00144918	0.287169
710934	TRIM37	E3 ubiquitin-protein ligase TRIM37 isoform X6	15.1245	5.15895	1.62004	3.18446	0.00145022	0.287169
702001	LOC702001		50.8726	6.50938	2.05279	3.171	0.00151916	0.295887
720019	LOC720019	60S ribosomal protein L12	26.2881	-2.26056	0.714979	-3.16171	0.00156844	0.297307
714970	CYR61	protein CYR61	39.5412	5.84902	1.85083	3.16022	0.0015765	0.297307
106996688	LOC106996688		49.6685	7.00173	2.2264	3.14486	0.00166165	0.30847
718510	PLA2G4C	cytosolic phospholipase A2 gamma isoform X2	47.3198	5.10367	1.63291	3.12551	0.00177495	0.319518
707671	SLC38A7	putative sodium-coupled neutral amino acid transporter 7	14.0076	5.09867	1.64046	3.10807	0.00188311	0.333928
693567	DDX60	probable ATP-dependent RNA helicase DDX60	74.3475	4.07211	1.31238	3.10284	0.00191676	0.334861
715274	TMEM256	transmembrane protein 256	32.7248	5.8303	1.88163	3.09854	0.00194474	0.334861
707123	DUSP11	RNA/RNP complex-1-interacting phosphatase isoform X2	16.2316	4.98078	1.61092	3.09189	0.00198887	0.337568
696381	SRD5A3	polyprenol reductase	62.5654	2.0668	0.672617	3.07277	0.0021208	0.341136
692069	RHBG	ammonium transporter Rh type B isoform X1	20.3328	5.16087	1.68025	3.07148	0.00212998	0.341136
701785	PSD4	PH and SEC7 domain-containing protein 4 isoform X3	51.2178	2.75885	0.898498	3.07051	0.00213694	0.341136
574243	CXCL10	C-X-C motif chemokine 10 precursor	107.4	3.03754	0.990797	3.06576	0.00217118	0.341136
100430800	MED14OS	translation initiation factor IF-2	19.8315	-5.28606	1.72517	-3.06408	0.00218339	0.341136
712265	OAS1	2\'-5\'-oligoadenylate synthase 1	29.2968	4.48765	1.46739	3.05825	0.00222637	0.341136
714335	MPHOSPH6	M-phase phosphoprotein 6 isoform X1	14.9987	5.01877	1.64174	3.05697	0.00223585	0.341136
106992705	LOC106992705		31.1947	-9.56601	3.12976	-3.05647	0.00223959	0.341136
716628	CLDN18	claudin-18 isoform X1	45.8939	6.48321	2.12814	3.04642	0.00231587	0.348289
717544	LOC717544		8.14042	-4.40735	1.45365	-3.03191	0.00243009	NA
100426197	LOC100426197		261.679	3.26263	1.07641	3.03104	0.00243714	0.361946
712587	TXN	thioredoxin	175.838	2.54206	0.840283	3.02525	0.00248431	0.364397
705215	SRI	sorcin isoform X1	18.0137	5.26163	1.74365	3.0176	0.00254783	0.368371
697882	DCLRE1A	DNA cross-link repair 1A protein	21.8001	4.88059	1.61957	3.01352	0.00258235	0.368371
718467	FXYD5	FXYD domain-containing ion transport regulator 5 isoform X3	18.5117	5.1959	1.72736	3.008	0.00262977	0.368371
696477	SFTPB	pulmonary surfactant-associated protein B isoform X1	132.09	4.85338	1.61384	3.00734	0.00263543	0.368371
702809	LOC702809		38.8319	5.99199	1.99771	2.99943	0.00270485	0.373678
100430156	HEPN1	LOW QUALITY PROTEIN: putative cancer susceptibility gene HEPN1 protein	55.7945	-9.057	3.02973	-2.98937	0.00279551	0.3808
697458	ZP2	zona pellucida sperm-binding protein 2	4.91224	-3.48546	1.16776	-2.98473	0.00283829	NA
704530	UBE2E3	ubiquitin-conjugating enzyme E2 E3 isoform X1	40.8041	3.21394	1.07753	2.9827	0.0028572	0.3808
718889	FANCE	Fanconi anemia group E protein isoform X6	12.7981	4.97614	1.67491	2.97098	0.00296851	NA
714445	CDK5	cyclin-dependent-like kinase 5 isoform X2	15.6941	4.71128	1.58623	2.97012	0.00297686	0.384435
709712	LOC709712	metallothionein 1H-like	113.49	6.10266	2.07663	2.93874	0.0032955	0.41653
717726	TAP1	antigen peptide transporter 1	120.345	2.63519	0.89828	2.93359	0.00335063	0.41904
705269	ZBED5	zinc finger BED domain-containing protein 5	43.9465	2.68871	0.920341	2.92142	0.00348436	0.42644
712659	FMNL3	LOW QUALITY PROTEIN: formin-like protein 3	20.2985	4.73001	1.61958	2.92052	0.00349446	0.42644
698997	GLRX	glutaredoxin-1 isoform X1	71.7643	2.46197	0.844636	2.91482	0.00355889	0.42644
705421	RABGGTB	geranylgeranyl transferase type-2 subunit beta isoform X1	84.6952	2.64367	0.909494	2.90675	0.00365204	0.42644
706528	LOC706528	aldo-keto reductase family 1 member B10 isoform X1	25.8069	3.25614	1.12193	2.90226	0.00370486	0.42644
712409	IFI35	interferon-induced 35 kDa protein	60.9791	2.55652	0.881213	2.90114	0.00371808	0.42644
100430901	DEXI	dexamethasone-induced protein	89.4589	2.70949	0.935307	2.8969	0.00376872	0.42644
711326	SDHD	succinate dehydrogenase complex, subunit D, integral membrane protein	164.565	4.68585	1.62081	2.89104	0.00383963	0.430365
716650	TNFRSF10B	tumor necrosis factor receptor superfamily member 10B isoform X1	62.9958	2.11067	0.731311	2.88614	0.00389995	0.431158
100424689	LOC100424689		40.2498	5.86936	2.03473	2.88459	0.00391929	0.431158
702024	IFIH1	interferon-induced helicase C domain-containing protein 1	85.6955	2.1089	0.733365	2.87565	0.00403196	0.43407
106994123	LOC106994123		7.2357	-6.67182	2.32183	-2.87352	0.00405929	NA
696931	MAPK1IP1L	MAPK-interacting and spindle-stabilizing protein-like	47.4226	2.95364	1.02817	2.87271	0.0040697	0.43407
711521	GUCD1	protein GUCD1 isoform X1	197.221	2.29418	0.799048	2.87115	0.00408985	0.43407
697687	IFITM1	interferon-induced transmembrane protein 1	101.824	4.63935	1.61649	2.87001	0.00410459	0.43407
708375	LOC708375		15.7801	-2.33086	0.812661	-2.86818	0.00412843	0.43407
716488	METRN	meteorin	48.9723	4.12189	1.44579	2.85097	0.0043586	0.445101
704520	PLA2G2A	phospholipase A2, membrane associated	38.364	4.47632	1.57065	2.84998	0.00437215	0.445101
106994252	LOC106994252		45.0555	3.12349	1.09694	2.84745	0.00440713	0.445101
702615	SMC4	structural maintenance of chromosomes protein 4	32.9677	2.56479	0.901844	2.84394	0.00445597	0.445101
713102	TGFBRAP1	transforming growth factor-beta receptor-associated protein 1	15.9421	4.8885	1.7266	2.83129	0.00463609	0.455218
707447	ACTG2	actin, gamma-enteric smooth muscle	140.51	6.45666	2.2864	2.82395	0.00474363	0.457319
100187576	MAMU-AG	major histocompatibility complex, class I, AG precursor	58.526	5.96763	2.11681	2.81916	0.00481492	0.457319
106993218	LOC106993218	solute carrier family 22 member 20-like	24.4958	-5.27502	1.87133	-2.81887	0.00481929	0.457319
717589	PMS2	mismatch repair endonuclease PMS2 isoform X1	14.8023	4.48915	1.5944	2.81556	0.0048692	0.457319
718556	LOC718556		42.0694	-2.08818	0.743818	-2.80738	0.00499461	0.463601
710322	BLOC1S4	biogenesis of lysosome-related organelles complex 1 subunit 4	12.2514	4.65331	1.65833	2.80602	0.00501583	NA
100425012	LOC100425012		16.6396	5.99215	2.13801	2.80268	0.00506802	0.466769
713150	LOC713150	aldo-keto reductase family 1 member B10-like isoform X1	33.3998	4.69916	1.68058	2.79616	0.00517138	0.466919
719264	IL22RA1	interleukin-22 receptor subunit alpha-1 isoform X1	46.8827	2.47348	0.884648	2.79601	0.0051738	0.466919
106995336	LOC106995336		5.6712	-7.68948	2.7502	-2.79598	0.00517433	NA
106997200	LOC106997200	uncharacterized protein NCBP2-AS2	22.747	5.43468	1.9528	2.78302	0.00538561	0.472959
696506	LOC696506	histone H2B type 1	9.79707	4.92421	1.77357	2.77644	0.00549572	NA
716681	CNN1	calponin-1	54.1971	6.95229	2.50403	2.77644	0.00549577	0.475198
706444	EFCC1	EF-hand and coiled-coil domain-containing protein 1 isoform X2	19.0219	4.87808	1.75784	2.77504	0.00551951	0.475198
698671	LOC698671	peptidyl-prolyl cis-trans isomerase CWC27 homolog, partial	3.94263	-3.54164	1.2767	-2.77407	0.00553606	NA
712226	CCDC120	coiled-coil domain-containing protein 120 isoform X2	15.1236	4.63037	1.67128	2.77055	0.00559619	0.478333
698089	NFATC1	nuclear factor of activated T-cells, cytoplasmic 1 isoform X4	12.2014	4.92717	1.78594	2.75887	0.00580011	NA
710379	CCND2	G1/S-specific cyclin-D2	18.4433	5.14654	1.86623	2.75772	0.00582063	0.493963
694625	FZD6	frizzled-6 isoform X2	13.8068	4.67893	1.70307	2.74734	0.00600805	0.50274
701504	LOC701504		95.5607	3.62383	1.31905	2.74731	0.00600867	0.50274
710123	ZNF367	zinc finger protein 367	9.9956	4.91539	1.78954	2.74674	0.00601907	NA
100424151	F8	coagulation factor VIII isoform X3	6.29905	-2.57065	0.937662	-2.74155	0.00611502	NA
703087	ALG3	dol-P-Man:Man(5)GlcNAc(2)-PP-Dol alpha-1,3-mannosyltransferase isoform X3	61.844	2.76234	1.00812	2.74008	0.00614234	0.51033
701088	PSMB10	proteasome subunit beta type-10	78.0111	2.15429	0.789956	2.7271	0.00638944	0.512943
694225	DCP2	m7GpppN-mRNA hydrolase	44.4229	2.3271	0.853937	2.72514	0.00642734	0.512943
702174	LOC702174		102.516	5.31808	1.95186	2.72462	0.00643746	0.512943
694939	ZNF84	zinc finger protein 84 isoform X1	11.2185	4.35664	1.5991	2.72443	0.00644131	NA
574108	SFTPA1	pulmonary surfactant-associated protein A isoform X3	245.849	7.6203	2.79891	2.72259	0.0064772	0.512943
693749	DDX60L	probable ATP-dependent RNA helicase DDX60-like isoform X2	47.6354	2.75905	1.01481	2.7188	0.00655201	0.512943
718946	BAHCC1	LOW QUALITY PROTEIN: BAH and coiled-coil domain-containing protein 1	10.4265	4.41281	1.62442	2.71655	0.00659666	NA
699003	NUDT14	uridine diphosphate glucose pyrophosphatase isoform X1	12.1703	4.8498	1.79009	2.70925	0.00674358	NA
693766	LOC693766		2.38382	-5.22416	1.92963	-2.70734	0.00678243	NA
106992765	LOC106992765		5.9731	-3.97988	1.4741	-2.69988	0.00693644	NA
107000555	LOC107000555		11.2253	5.14941	1.90782	2.6991	0.00695268	NA
720132	LOC720132		164.418	3.63201	1.34644	2.69748	0.00698655	0.528224
700223	FLNC	filamin-C isoform X1	32.2544	5.97668	2.21649	2.69646	0.00700798	0.528224
722564	IER5L	LOW QUALITY PROTEIN: immediate early response gene 5-like protein	10.9612	4.65054	1.7274	2.69222	0.00709775	NA
704459	RASSF6	ras association domain-containing protein 6	152.672	-4.64616	1.72734	-2.68977	0.00715009	0.528224
714928	UBQLNL	LOW QUALITY PROTEIN: ubiquilin-like protein	14.3954	5.91581	2.20062	2.68825	0.00718276	0.528224
106993280	LOC106993280		13.9903	4.50364	1.67911	2.68215	0.00731505	0.528224
695844	LOC695844		1.3481	-5.95185	2.21941	-2.68173	0.00732419	NA
100430711	LOC100430711		21.5566	-6.40851	2.39016	-2.6812	0.00733583	0.528224
106995084	LOC106995084	60S ribosomal protein L18-like	1.04445	-5.95616	2.22312	-2.67919	0.00738005	NA
712969	RHOD	rho-related GTP-binding protein RhoD isoform X2	24.2211	5.42724	2.03597	2.66567	0.00768343	0.546974
100430019	LOC100430019		16.9774	5.32996	2.00072	2.66403	0.00772113	0.546974
721904	AP5B1	AP-5 complex subunit beta-1	11.958	4.95351	1.86084	2.66198	0.00776827	NA
712225	MOSPD2	motile sperm domain-containing protein 2 isoform X2	33.2264	2.28154	0.857521	2.66063	0.00779951	0.546974
702317	CDC20	cell division cycle protein 20 homolog	7.18692	4.30936	1.62345	2.65445	0.00794382	NA
709075	EZH2	histone-lysine N-methyltransferase EZH2 isoform X12	20.3563	4.16468	1.57207	2.64917	0.00806895	0.560627
100430867	SSC4D	scavenger receptor cysteine-rich domain-containing group B protein	24.7948	4.34354	1.64123	2.64651	0.00813265	0.561768
717548	MCM5	DNA replication licensing factor MCM5	8.55141	4.63333	1.75385	2.64181	0.00824651	NA
574332	FAS	tumor necrosis factor receptor superfamily member 6 isoform X1	11.9307	4.83364	1.83032	2.64087	0.00826926	NA
697327	TCAP	telethonin	24.6939	4.98804	1.89483	2.63244	0.00847729	0.569401
714636	TRIB3	tribbles homolog 3 isoform X1	31.285	3.62456	1.38073	2.6251	0.00866236	0.569401
699271	CXHXorf38	uncharacterized protein CXorf38 homolog	27.6596	2.80475	1.06851	2.62493	0.00866668	0.569401
713425	XAF1	XIAP-associated factor 1 isoform X6	39.1533	5.26238	2.00498	2.62466	0.00867363	0.569401
708320	MCM3	DNA replication licensing factor MCM3 isoform X1	8.8481	4.65771	1.77478	2.6244	0.00868028	NA
702468	BIRC3	baculoviral IAP repeat-containing protein 3	64.822	2.40658	0.917663	2.62251	0.00872844	0.569401
722921	LOC722921	cytochrome P450 2C31-like, partial	109.708	3.16849	1.20851	2.62182	0.00874605	0.569401
698299	CKB	creatine kinase B-type	19.5604	5.75443	2.19517	2.62141	0.00875678	0.569401
709377	BRINP2	BMP/retinoic acid-inducible neural-specific protein 2 precursor	7.6827	-7.01854	2.67909	-2.61975	0.00879947	NA
719357	TBC1D22B	TBC1 domain family member 22B isoform X2	9.32692	4.3304	1.65434	2.6176	0.00885498	NA
700629	IFI27L2	interferon alpha-inducible protein 27-like protein 2	51.2802	2.28308	0.872389	2.61705	0.00886945	0.569401
704510	LOC704510	60S ribosomal protein L29-like	14.6339	4.2688	1.63164	2.61627	0.0088897	0.569401
709290	LOC709290	cytochrome P450 4B1 isoform X2	33.4777	5.41644	2.07103	2.61533	0.00891412	0.569401
708899	LOC708899	histone H3.3	10.2406	4.32757	1.65494	2.61494	0.00892431	NA
703212	OSBPL3	oxysterol-binding protein-related protein 3 isoform X2	26.788	3.15575	1.20939	2.60938	0.00907061	0.572197
721738	NAALADL2	inactive N-acetylated-alpha-linked acidic dipeptidase-like protein 2 isoform X2	11.0873	-2.19029	0.839842	-2.60798	0.00910774	NA
695886	SLC7A5	large neutral amino acids transporter small subunit 1	9.4983	4.68112	1.7961	2.60626	0.00915358	NA
708416	GMNN	geminin isoform X1	9.92364	4.48631	1.72151	2.60603	0.00915979	NA
708602	CMPK2	UMP-CMP kinase 2, mitochondrial	77.6991	3.59697	1.38129	2.60406	0.00921275	0.572197
710928	UNC93B1	protein unc-93 homolog B1	42.5727	3.51478	1.35039	2.60279	0.00924684	0.572197
703443	LOC703443	uncharacterized protein LOC703443	11.8786	4.52641	1.73965	2.60191	0.00927051	NA
100428661	ACE	angiotensin-converting enzyme isoform X2	37.9652	5.63491	2.1717	2.5947	0.00946739	0.576713
107000759	LOC107000759		10.1679	4.72809	1.8223	2.59457	0.0094709	NA
106998198	LOC106998198		10.8287	-8.94826	3.45009	-2.59363	0.00949684	NA
106996081	LOC106996081	patr class I histocompatibility antigen, A-126 alpha chain-like	28.8053	5.05563	1.9509	2.59143	0.00955781	0.576713
709116	DHX58	probable ATP-dependent RNA helicase DHX58	134.717	2.44098	0.942639	2.58952	0.00961107	0.576713
697721	LOC697721	histone H4	17.5531	4.05167	1.56751	2.58478	0.00974406	0.577194
708679	MT1M	metallothionein-1M isoform X1	119.97	4.2459	1.64294	2.58434	0.00975658	0.577194
717109	EIF1B	eukaryotic translation initiation factor 1b	45.094	3.95955	1.53231	2.58405	0.00976483	0.577194
693742	MBOAT7	lysophospholipid acyltransferase 7	38.6866	2.54418	0.986187	2.57982	0.00988528	0.581421
716261	MVB12A	multivesicular body subunit 12A	49.8916	2.47248	0.96038	2.57448	0.0100391	0.586308
710429	SLC9A6	sodium/hydrogen exchanger 6 isoform X4	11.0441	4.40964	1.71292	2.57434	0.0100431	NA
700719	MT2A	metallothionein-2	508.67	4.24954	1.65489	2.56787	0.0102324	0.590152
715917	PPP1R21	protein phosphatase 1 regulatory subunit 21 isoform X5	48.839	2.52558	0.98498	2.56409	0.0103446	0.59374
720802	SHROOM2	protein Shroom2 isoform X2	39.9243	2.70228	1.05511	2.56114	0.0104328	0.594178
708781	RETN	resistin precursor	11.0067	4.25009	1.66101	2.55873	0.0105055	NA
697257	HSPA14	heat shock 70 kDa protein 14	24.8213	2.67146	1.04418	2.55844	0.0105144	0.594178
695779	PDLIM3	PDZ and LIM domain protein 3	12.5078	4.89802	1.91579	2.55666	0.0105683	NA
702281	CHRD	chordin	56.2826	3.33538	1.30697	2.552	0.0107107	0.594178
106998833	LOC106998833		12.231	4.57787	1.79458	2.55094	0.0107432	NA
716296	FGR	tyrosine-protein kinase Fgr	11.0247	4.89112	1.91916	2.54857	0.0108164	NA
719565	HELZ2	helicase with zinc finger domain 2	223.061	2.6057	1.02261	2.54809	0.0108314	0.594178
704041	LAPTM5	lysosomal-associated transmembrane protein 5	58.7566	2.55997	1.0049	2.54748	0.0108505	0.594178
710893	MFAP4	microfibril-associated glycoprotein 4	93.7708	3.04488	1.19537	2.54723	0.0108581	0.594178
697829	LOC697829	interferon-induced transmembrane protein 3	109.81	2.62206	1.02995	2.54582	0.0109021	0.594178
714606	TMUB1	transmembrane and ubiquitin-like domain-containing protein 1	88.8797	2.39126	0.939849	2.54431	0.0109495	0.594178
702553	HMGCS1	hydroxymethylglutaryl-CoA synthase, cytoplasmic isoform X1	181.306	-2.22722	0.875404	-2.54422	0.0109524	0.594178
697564	LOC697564	interferon-induced transmembrane protein 3	188.084	2.80113	1.10175	2.54243	0.0110084	0.594506
704589	LOC704589		15.7743	-6.97213	2.74464	-2.54027	0.0110767	0.595178
715250	RAVER1	ribonucleoprotein PTB-binding 1 isoform X2	29.449	2.8059	1.10677	2.53522	0.0112378	0.595178
714176	FAM53C	protein FAM53C isoform X1	41.1075	2.26517	0.894091	2.53349	0.0112935	0.595178
107000817	LOC107000817	histone H2B type 2-F-like	21.4426	3.54127	1.39787	2.53333	0.0112983	0.595178
698602	RPL29	ribosomal protein L29	14.5294	4.80947	1.89901	2.53262	0.0113215	0.595178
106993832	LOC106993832		23.6254	-8.06636	3.18735	-2.53074	0.0113822	0.595735
106992672	LOC106992672		8.45184	4.71034	1.86198	2.52974	0.0114146	NA
707687	LOC707687	uncharacterized protein LOC707687 isoform X2	8.80168	4.58656	1.81373	2.5288	0.0114453	NA
106997578	TRIP6	thyroid receptor-interacting protein 6	11.2967	4.46613	1.76835	2.5256	0.0115502	NA
699318	ZCRB1	zinc finger CCHC-type and RNA-binding motif-containing protein 1	102.002	2.51298	0.995992	2.5231	0.0116327	0.604923
106994685	LOC106994685		147.011	-7.42799	2.94681	-2.52069	0.0117125	0.604923
706829	TAX1BP3	tax1-binding protein 3	53.0306	2.87562	1.14087	2.52056	0.0117169	0.604923
702089	SASH3	SAM and SH3 domain-containing protein 3	8.82486	4.23642	1.68082	2.52045	0.0117205	NA
720748	LOC720748	40S ribosomal protein SA-like	18.7357	5.25648	2.08708	2.51859	0.0117827	0.604923
706084	ARHGAP26	rho GTPase-activating protein 26 isoform X3	9.65376	4.24847	1.68776	2.51723	0.0118282	NA
718792	USP18	ubl carboxyl-terminal hydrolase 18 isoform X4	20.6724	2.94834	1.17146	2.51681	0.0118422	0.604923
715591	PARP14	poly	113.293	2.14282	0.85303	2.51201	0.0120046	0.607638
713604	ZC3H12A	ribonuclease ZC3H12A	7.30724	4.44641	1.77056	2.5113	0.0120286	NA
707768	ATP2A3	sarcoplasmic/endoplasmic reticulum calcium ATPase 3 isoform X3	35.0772	3.72834	1.48502	2.51063	0.0120515	0.607638
703437	NLRC5	protein NLRC5	33.6967	3.42976	1.36639	2.51009	0.0120699	0.607638
720133	ZNF415	zinc finger protein 415 isoform X1	5.60212	-3.07951	1.22778	-2.5082	0.0121349	NA
713926	RHBDL3	rhomboid-related protein 3 isoform X1	23.8119	2.81773	1.12709	2.5	0.0124193	0.610956
697290	LGALS3	galectin-3 isoform X1	30.418	2.90451	1.16318	2.49704	0.0125235	0.610956
704987	PAM16	mitochondrial import inner membrane translocase subunit TIM16 isoform X1	31.2701	2.38447	0.95501	2.49681	0.0125317	0.610956
574198	UCP2	mitochondrial uncoupling protein 2 isoform X1	50.0312	2.20125	0.882007	2.49573	0.0125697	0.610956
704287	MRPS36	28S ribosomal protein S36, mitochondrial	43.6743	2.24019	0.897613	2.49572	0.0125702	0.610956
706496	LOC706496	60S ribosomal protein L9	48.309	2.81995	1.13028	2.49492	0.0125986	0.610956
697501	LOC697501		1.07499	-4.97094	1.99573	-2.49079	0.0127459	NA
714429	CD52	CAMPATH-1 antigen precursor	22.5467	2.74446	1.10209	2.49024	0.0127656	0.616537
100424246	VAV1	proto-oncogene vav	8.65605	4.44029	1.78501	2.48754	0.012863	NA
717889	LIMD2	LIM domain-containing protein 2	11.5722	4.93075	1.98224	2.48747	0.0128656	NA
722609	WDR34	WD repeat-containing protein 34 isoform X1	72.8163	2.80071	1.12611	2.48706	0.0128804	0.619565
107000338	LOC107000338		2.28667	-4.60174	1.8533	-2.48301	0.0130279	NA
106996973	C1H1orf233	fibronectin type-III domain-containing transmembrane protein C1orf233 homolog	10.2768	4.44795	1.79191	2.48224	0.0130561	NA
106998145	LOC106998145		8.26278	-8.66861	3.49374	-2.48118	0.0130947	NA
697245	NPR3	atrial natriuretic peptide receptor 3 isoform X2	17.6929	-3.17127	1.27844	-2.48058	0.013117	0.626833
574190	PPARG	peroxisome proliferator-activated receptor gamma isoform X1	6.97518	4.30242	1.73489	2.47993	0.0131407	NA
703197	MISP	mitotic interactor and substrate of PLK1	9.73005	4.79905	1.9353	2.47974	0.0131477	NA
106996661	LOC106996661	LOW QUALITY PROTEIN: haptoglobin-like	3438.19	2.30885	0.931162	2.47953	0.0131555	0.626833
721917	SLC19A1	folate transporter 1	5.15792	-2.43145	0.981362	-2.47763	0.0132259	NA
693713	LOC693713		13.2114	4.22017	1.70438	2.47608	0.0132835	NA
709619	LOC709619	metallothionein 1-like	64.5608	5.32482	2.15194	2.47443	0.0133448	0.629165
106994678	LOC106994678		1.59808	-7.61669	3.07888	-2.47385	0.0133667	NA
701572	SAMD9L	sterile alpha motif domain-containing protein 9-like	36.6414	2.85483	1.15603	2.46952	0.0135294	0.635349
106997900	LOC106997900		23.0027	-7.23731	2.93261	-2.46787	0.0135919	0.635769
713198	DGKZ	diacylglycerol kinase zeta isoform X8	73.9732	2.46516	1.00211	2.45997	0.0138947	0.640645
696594	TRAF3IP1	TRAF3-interacting protein 1 isoform X4	28.3723	-2.07358	0.843081	-2.45953	0.0139118	0.640645
700975	TMEM41A	transmembrane protein 41A	9.64733	4.61478	1.8776	2.4578	0.0139789	NA
722407	CACNA1H	voltage-dependent T-type calcium channel subunit alpha-1H isoform X1	10.2158	4.76214	1.93793	2.45733	0.0139974	NA
718361	LYZ	lysozyme C precursor	113.515	2.74805	1.121	2.45143	0.0142288	0.652713
106997296	LOC106997296		3.1464	-3.56855	1.45621	-2.45058	0.0142628	NA
106996676	LOC106996676	HLA class I histocompatibility antigen, B-46 alpha chain-like	44.7833	3.26993	1.33638	2.44686	0.0144106	0.658507
715230	WFDC1	WAP four-disulfide core domain protein 1 isoform X1	16.0899	4.53683	1.8584	2.44126	0.0146362	0.663712
701575	LYRM2	LYR motif-containing protein 2	11.5955	3.93328	1.6119	2.44016	0.0146809	NA
719212	LOC719212		2.14513	-3.56053	1.45966	-2.43929	0.0147163	NA
716259	NARF	nuclear prelamin A recognition factor isoform X3	32.0441	2.34501	0.96227	2.43696	0.0148114	0.66657
710559	DGKA	diacylglycerol kinase alpha isoform X2	10.8769	4.40707	1.81151	2.43281	0.014982	NA
705848	TRMT12	tRNA wybutosine-synthesizing protein 2 homolog	18.5847	4.29138	1.7656	2.43055	0.015076	0.673375
716497	MYCL	protein L-Myc	12.574	4.33163	1.78271	2.42981	0.0151069	NA
106996249	LOC106996249	complement component C6-like	38.4841	3.73055	1.53761	2.42619	0.0152581	0.674783
710680	ZWILCH	protein zwilch homolog isoform X3	8.53121	4.4007	1.8142	2.4257	0.015279	NA
701235	CSTF2	cleavage stimulation factor subunit 2 isoform X3	8.80052	-2.14176	0.883055	-2.42539	0.0152919	NA
715938	LOC715938		14.1682	-2.25899	0.931743	-2.42448	0.0153305	0.674783
696059	GNLY	granulysin isoform X2	11.1157	4.81225	1.9849	2.42442	0.0153327	NA
697790	LOC697790	microtubule-associated proteins 1A/1B light chain 3B	12.5806	4.79142	1.97737	2.42312	0.0153876	NA
711820	AOC3	membrane primary amine oxidase isoform X2	75.437	3.0056	1.24301	2.418	0.015606	0.674783
100426423	UBE2QL1	LOW QUALITY PROTEIN: ubiquitin-conjugating enzyme E2Q-like protein 1	43.2225	2.85912	1.18269	2.41748	0.0156282	0.674783
702297	LOC702297		8.93309	4.26562	1.76652	2.4147	0.0157482	NA
697656	CYSTM1	cysteine-rich and transmembrane domain-containing protein 1 isoform X3	36.5931	2.52207	1.04456	2.41448	0.0157578	0.674783
100315328	MIR612		62.5718	2.58281	1.06991	2.41405	0.0157763	0.674783
694985	MFAP3L	microfibrillar-associated protein 3-like isoform X6	65.9448	2.4523	1.01696	2.4114	0.0158916	0.674783
715485	ERCC2	TFIIH basal transcription factor complex helicase XPD subunit isoform X1	42.7367	2.35064	0.975507	2.40966	0.0159675	0.674783
715141	MICB	MHC class I polypeptide-related sequence B precursor	71.7025	2.00803	0.833677	2.40864	0.0160119	0.674783
702911	RNF44	RING finger protein 44	38.6661	2.61919	1.08742	2.40863	0.0160123	0.674783
100426136	EBF4	transcription factor COE4 isoform X1	29.9387	2.8407	1.17974	2.40791	0.0160439	0.674783
715804	CHTF8	chromosome transmission fidelity protein 8 homolog isoform X2	117.607	2.38093	0.988952	2.40753	0.0160608	0.674783
697273	LGALSL	galectin-related protein	10.7904	4.03378	1.67964	2.40157	0.0163249	NA
106999987	ZNF707	zinc finger protein 707	8.16781	3.91375	1.63053	2.40029	0.016382	NA
710818	LOC710818	F-box/LRR-repeat protein 17 isoform X1	51.1429	-2.31323	0.963959	-2.39971	0.0164079	0.684009
717166	UBOX5	RING finger protein 37 isoform X1	8.45088	4.3758	1.82667	2.39551	0.0165973	NA
709774	HOMER1	homer protein homolog 1	5.62737	-3.38947	1.41808	-2.39018	0.0168402	NA
709758	GLTPD2	LOW QUALITY PROTEIN: glycolipid transfer protein domain-containing protein 2	16.6349	-6.7468	2.82939	-2.38454	0.0171004	0.703009
704224	GJB2	gap junction beta-2 protein isoform X1	20.0927	4.02548	1.68933	2.38288	0.0171776	0.703748
106999370	LOC106999370		2.85065	-4.07219	1.70975	-2.38174	0.017231	NA
698831	MRPL16	39S ribosomal protein L16, mitochondrial	50.2161	2.58197	1.08482	2.38008	0.0173087	0.706684
703534	CTSD	cathepsin D precursor	3042.18	2.63109	1.10989	2.37059	0.0177596	0.717691
106996998	LOC106996998		23.7663	2.90522	1.22703	2.36769	0.0178996	0.71943
709905	MT1X	metallothionein-1X	395.269	5.18523	2.19046	2.36719	0.0179237	0.71943
718536	HMGA1	high mobility group protein HMG-I/HMG-Y	7.6057	4.08556	1.7264	2.36653	0.0179558	NA
106999009	LOC106999009		5.22155	-4.44502	1.87916	-2.36543	0.018009	NA
721763	DNLZ	DNL-type zinc finger protein	7.3113	4.11635	1.74439	2.35976	0.0182867	NA
715169	S100A6	protein S100-A6	40.9524	3.64707	1.54612	2.35886	0.0183314	0.729296
702068	EMB	embigin isoform X1	8.78749	4.10769	1.74264	2.35716	0.0184151	NA
707032	TMEM100	transmembrane protein 100 isoform X1	40.6361	5.19473	2.20398	2.35697	0.0184246	0.729296
713534	SHARPIN	sharpin isoform X1	61.2955	2.61279	1.11046	2.35289	0.0186279	0.729296
697864	HPGD	15-hydroxyprostaglandin dehydrogenase	37.0166	5.33335	2.2708	2.34866	0.018841	0.733394
100430612	GALNT4	polypeptide N-acetylgalactosaminyltransferase 4	18.6005	2.84503	1.21183	2.34772	0.0188889	0.733394
710994	GJB4	gap junction beta-4 protein	9.14138	-4.38505	1.86945	-2.34564	0.0189945	NA
716137	TSPYL4	testis-specific Y-encoded-like protein 4	21.9579	4.05356	1.72924	2.34413	0.0190716	0.73576
712896	RGS18	regulator of G-protein signaling 18	6.72065	4.23044	1.80647	2.34183	0.0191895	NA
100427850	ITGAX	integrin alpha-X isoform X2	28.0442	2.64646	1.13013	2.34174	0.0191941	0.737994
708785	MT1J	metallothionein 1J	19.5279	5.89115	2.51973	2.33801	0.0193867	0.737994
106996810	LOC106996810		7.95713	-3.63991	1.55696	-2.33782	0.0193964	NA
106994344	LOC106994344		4.77607	-8.09109	3.46466	-2.33532	0.0195267	NA
699838	APBA1	amyloid beta A4 precursor protein-binding family A member 1 isoform X2	14.4199	4.0512	1.73571	2.33403	0.0195943	0.737994
100428659	MAPK15	mitogen-activated protein kinase 15 isoform X3	79.3864	-5.11703	2.19269	-2.33368	0.0196125	0.737994
697960	SLC25A26	S-adenosylmethionine mitochondrial carrier protein isoform X3	36.8341	2.77975	1.19166	2.33267	0.0196653	0.737994
716637	LOC716637	E3 ubiquitin-protein ligase ARIH2-like isoform X1	5.79759	4.08892	1.75452	2.33051	0.0197794	NA
719392	LOC719392		7.8359	3.95699	1.69822	2.33008	0.019802	NA
716888	LOC716888	60S ribosomal protein L15	216.679	2.1438	0.920688	2.32848	0.0198866	0.737994
701691	LOC701691	40S ribosomal protein SA-like	8.49382	4.30792	1.8505	2.32798	0.0199134	NA
719738	CD84	SLAM family member 5 isoform X2	36.5548	2.22178	0.954793	2.32697	0.0199666	0.737994
696725	MED17	mediator of RNA polymerase II transcription subunit 17	19.136	2.89324	1.24628	2.32149	0.0202602	0.737994
702132	THBD	thrombomodulin precursor	35.1701	5.19513	2.238	2.32132	0.0202693	0.737994
717071	SNX15	sorting nexin-15	20.0235	2.93475	1.26443	2.32102	0.0202859	0.737994
707040	LOC707040	histone H3.3-like	54.8617	2.93101	1.26343	2.31988	0.0203472	0.737994
708966	FAM127C	protein FAM127C	20.1217	3.95525	1.7053	2.31939	0.0203739	0.737994
100423709	POLR3K	DNA-directed RNA polymerase III subunit RPC10	14.0196	4.5896	1.98162	2.31609	0.0205536	0.739992
716103	PLPPR4	lipid phosphate phosphatase-related protein type 4	6.27778	-3.46847	1.49818	-2.31512	0.0206064	NA
704346	COMMD8	COMM domain-containing protein 8 isoform X1	9.73007	4.47719	1.93539	2.31332	0.0207048	NA
712941	GFAP	glial fibrillary acidic protein isoform X2	14.9175	-3.23163	1.39787	-2.31183	0.0207871	0.745008
100426612	ACTA1	actin, alpha skeletal muscle	72.818	6.14576	2.65905	2.31126	0.0208183	0.745008
711044	PADI2	protein-arginine deiminase type-2 isoform X1	8.86682	4.69077	2.03039	2.31028	0.0208725	NA
709754	C15H9orf152	uncharacterized protein C9orf152 homolog isoform X1	5.28965	3.97479	1.72295	2.30697	0.0210567	NA
701456	CISH	cytokine-inducible SH2-containing protein isoform X1	142.252	2.425	1.05139	2.30647	0.0210843	0.748035
709746	ULK1	serine/threonine-protein kinase ULK1 isoform X1	177.752	2.32497	1.00907	2.30406	0.0212192	0.748035
706521	43355	septin-12 isoform X1	3.88475	-2.81039	1.21992	-2.30376	0.0212364	NA
704414	SCN7A	sodium channel protein type 7 subunit alpha	74.8035	2.60932	1.13352	2.30196	0.0213376	0.748035
716748	LOC716748		9.73805	3.926	1.70634	2.30083	0.021401	NA
721577	CYSRT1	cysteine-rich tail protein 1	6.05875	-4.30293	1.87101	-2.29979	0.0214602	NA
711629	MRPL40	39S ribosomal protein L40, mitochondrial	62.6871	2.36752	1.02968	2.29928	0.0214893	0.748035
710475	FAM109A	sesquipedalian-1	44.273	2.09961	0.913547	2.29831	0.0215442	0.748035
712991	ZNF300	zinc finger protein 300 isoform X1	8.39115	3.79322	1.65063	2.29804	0.0215595	NA
717232	IER2	immediate early response gene 2 protein	36.4897	2.84453	1.23826	2.29721	0.021607	0.748035
704578	SPINT1	kunitz-type protease inhibitor 1 isoform X3	14.6708	3.93448	1.71401	2.29548	0.0217056	0.748035
713514	LOC713514		31.7447	2.56004	1.11632	2.29328	0.0218321	0.748035
703411	LOC703411		23.8645	3.85715	1.68198	2.29322	0.0218352	0.748035
700208	EPSTI1	epithelial-stromal interaction protein 1 isoform X4	16.5287	3.56725	1.55581	2.29286	0.0218563	0.748035
701926	TMEM204	transmembrane protein 204 precursor	13.039	3.98759	1.74015	2.29152	0.0219331	NA
697951	GRB7	growth factor receptor-bound protein 7 isoform X4	63.1833	2.03153	0.888025	2.2877	0.0221552	0.748035
106992294	JOSD2	josephin-2	23.9827	2.7968	1.22354	2.28582	0.0222649	0.748035
106993517	LOC106993517		13.8873	-4.47237	1.95724	-2.28504	0.0223104	0.748035
705034	LOC705034	cytochrome P450 2G1-like	2.22042	-4.04091	1.76908	-2.28418	0.022361	NA
700370	MARVELD2	MARVEL domain-containing protein 2	26.8975	2.29973	1.00701	2.28372	0.0223881	0.748035
100429358	LOC100429358	uncharacterized protein LOC100429358	4.48203	-7.16646	3.1399	-2.28239	0.0224666	NA
700977	MT1E	metallothionein-1E	220.829	4.73957	2.07673	2.28223	0.0224758	0.748035
713046	DOHH	deoxyhypusine hydroxylase isoform X1	21.8201	2.86567	1.25587	2.28182	0.0224998	0.748035
719916	DTX2	probable E3 ubiquitin-protein ligase DTX2 isoform X3	28.1207	2.74263	1.20215	2.28144	0.0225225	0.748035
707221	TPRA1	transmembrane protein adipocyte-associated 1 isoform X4	31.2218	3.52957	1.54742	2.28093	0.0225524	0.748035
718526	RFX1	MHC class II regulatory factor RFX1 isoform X3	22.4959	2.84821	1.24953	2.27942	0.0226423	0.748035
722338	WFIKKN1	WAP, Kazal, immunoglobulin, Kunitz and NTR domain-containing protein 1	9.9622	4.45722	1.95579	2.27899	0.0226679	NA
715509	CHRNB1	acetylcholine receptor subunit beta	16.3072	2.77606	1.21825	2.27872	0.0226837	0.748035
721679	FBXL14	F-box/LRR-repeat protein 14 isoform X1	16.0412	3.59253	1.57708	2.27796	0.0227288	0.748035
701589	PAK6	serine/threonine-protein kinase PAK 6 isoform X2	3.35454	-3.42588	1.50432	-2.27736	0.0227649	NA
641437	KCND3	potassium voltage-gated channel subfamily D member 3 isoform X1	5.72049	-3.36249	1.47658	-2.27721	0.0227738	NA
708136	ZFAND4	AN1-type zinc finger protein 4 isoform X2	18.5723	-2.00301	0.880269	-2.27546	0.0228785	0.749036
699808	PYCR2	pyrroline-5-carboxylate reductase 2 isoform X3	27.3204	2.88386	1.26745	2.27532	0.022887	0.749036
719957	ZNF528	zinc finger protein 528 isoform X3	9.28312	3.74926	1.64882	2.27391	0.0229716	NA
700379	PML	protein PML isoform X9	64.1659	2.85248	1.2555	2.272	0.0230865	0.751044
710743	SLC16A14	monocarboxylate transporter 14	13.8726	-2.02147	0.890282	-2.2706	0.0231714	0.751044
106998831	LOC106998831	uncharacterized protein LOC106998831	11.9951	-2.7806	1.22513	-2.26965	0.0232291	NA
704132	AGPAT4	1-acyl-sn-glycerol-3-phosphate acyltransferase delta	4.83043	-3.39118	1.49468	-2.26884	0.0232783	NA
717998	LOC717998	growth arrest and DNA damage-inducible proteins-interacting protein 1	34.4538	2.05762	0.907431	2.26752	0.0233585	0.751044
106996406	LOC106996406		12.3908	-6.29975	2.77894	-2.26696	0.0233928	NA
106999980	GLI4	zinc finger protein GLI4 isoform X2	18.0514	3.86808	1.70658	2.26657	0.0234164	0.751044
698547	LOC698547		7.28484	3.90912	1.72717	2.26331	0.0236167	NA
100423667	SEBOX	homeobox protein SEBOX isoform X1	5.92505	4.25119	1.87871	2.26283	0.0236462	NA
704019	LOC704019	arylamine N-acetyltransferase 1	17.1298	3.72376	1.64891	2.25831	0.0239261	0.757939
709757	NTRK2	BDNF/NT-3 growth factors receptor isoform X4	7.23499	4.11145	1.82248	2.25596	0.024073	NA
106993842	LOC106993842		8.90053	-2.00672	0.890032	-2.25466	0.0241546	NA
699219	PIGN	GPI ethanolamine phosphate transferase 1 isoform X2	12.6384	4.72751	2.09815	2.25318	0.0242481	NA
106999212	LOC106999212		2.539	-6.59184	2.92587	-2.25295	0.0242622	NA
697239	ANXA3	annexin A3 isoform X1	19.4107	3.83568	1.70378	2.25128	0.0243679	0.76181
710820	CD74	HLA class II histocompatibility antigen gamma chain isoform X2	875.975	2.14187	0.951692	2.2506	0.0244112	0.76181
699467	CD3E	T-cell surface glycoprotein CD3 epsilon chain	5.48199	3.94607	1.75427	2.24942	0.024486	NA
720087	C1H1orf111	uncharacterized protein C1orf111 homolog isoform X1	6.85166	-7.97542	3.54577	-2.24928	0.0244948	NA
697425	KRT7	keratin, type II cytoskeletal 7	14.2111	4.37567	1.94639	2.2481	0.0245699	0.76181
106997458	LOC106997458		10.2104	-4.70554	2.09418	-2.24697	0.0246422	NA
699456	WDSUB1	WD repeat, SAM and U-box domain-containing protein 1 isoform X5	20.9504	2.75287	1.22622	2.24501	0.0247677	0.76181
695742	ESPNL	espin-like protein	91.2622	2.48121	1.10542	2.24459	0.0247947	0.76181
711002	CDK2	cyclin-dependent kinase 2 isoform X1	54.8923	2.12175	0.945644	2.24371	0.0248512	0.76181
106993035	LOC106993035		9.17167	-2.24729	1.00179	-2.24327	0.0248791	NA
106994637	LOC106994637	uncharacterized protein LOC106994637	21.3431	-4.91233	2.19076	-2.24229	0.0249427	0.76181
106995403	LOC106995403		7.58501	-2.9555	1.31813	-2.24218	0.0249496	NA
708804	ZSWIM3	zinc finger SWIM domain-containing protein 3	7.39245	3.79163	1.69516	2.23674	0.0253036	NA
106996937	CLEC3B	tetranectin isoform X2	24.4822	4.30361	1.92412	2.23667	0.025308	0.765487
710959	TMSB4X	thymosin beta-4 isoform X1	449.781	3.05108	1.36469	2.23572	0.02537	0.765487
693836	SPATA7	spermatogenesis-associated protein 7 isoform X8	7.52006	3.77831	1.68999	2.2357	0.0253713	NA
703305	ADM	ADM isoform X2	13.3748	3.65134	1.63397	2.23464	0.0254407	0.765487
706255	TNFSF4	tumor necrosis factor ligand superfamily member 4	13.8687	4.33975	1.94214	2.23452	0.0254488	0.765487
100427533	INAFM1	LOW QUALITY PROTEIN: putative transmembrane protein INAFM1	9.12348	4.24085	1.90083	2.23105	0.0256777	NA
696210	KCTD17	BTB/POZ domain-containing protein KCTD17 isoform X4	7.61475	3.84696	1.72467	2.23055	0.0257108	NA
106992978	LOC106992978	COMM domain-containing protein 1-like, partial	11.5103	4.3787	1.96316	2.23043	0.0257187	NA
106997467	AQP1	aquaporin-1	162.48	3.72472	1.6701	2.23023	0.025732	0.765487
100423218	LOC100423218		14.0955	4.72652	2.12053	2.22894	0.0258181	0.765487
718166	TMEM98	transmembrane protein 98	24.0378	3.23852	1.453	2.22885	0.0258238	0.765487
712189	EXTL2	exostosin-like 2	40.1843	2.59717	1.16535	2.22866	0.0258362	0.765487
701521	SLC35F4	solute carrier family 35 member F4 isoform X1	6.35215	-6.6203	2.97059	-2.22862	0.0258395	NA
702731	GRM7	metabotropic glutamate receptor 7 isoform X1	5.88243	-5.05481	2.26988	-2.2269	0.0259538	NA
106994351	LOC106994351	basic proline-rich protein-like	3.60756	-5.33523	2.4026	-2.22061	0.0263776	NA
106999912	LOC106999912	sterile alpha motif domain-containing protein 12-like	1.37176	-3.82992	1.72522	-2.21996	0.0264216	NA
698792	LOC698792	40S ribosomal protein SA-like isoform X2	83.5463	3.86437	1.74129	2.21925	0.0264699	0.771862
106995691	LOC106995691		7.26344	3.74081	1.68676	2.21776	0.0265715	NA
715967	FAM26F	protein FAM26F	7.85676	4.61595	2.08812	2.21058	0.0270649	NA
704588	LOC704588		74.5919	2.57241	1.16394	2.21009	0.0270989	0.783364
702609	C19H19orf54	UPF0692 protein C19orf54 homolog	22.3088	2.33327	1.05737	2.20668	0.0273363	0.785496
100430295	LOC100430295		2.16311	-7.11687	3.22558	-2.20638	0.0273573	NA
106993703	LOC106993703		0.831167	-4.87945	2.2141	-2.2038	0.0275381	NA
707874	C15H9orf142	protein PAXX isoform X1	24.0405	3.8408	1.74337	2.20309	0.0275887	0.785496
693930	HBA2	hemoglobin subunit alpha	54.3643	3.80844	1.72962	2.20189	0.0276732	0.785496
702743	HERC5	E3 ISG15--protein ligase HERC5	108.527	2.33971	1.0634	2.20022	0.0277913	0.785496
701382	PLEKHM2	pleckstrin homology domain-containing family M member 2	54.5734	2.34332	1.06534	2.19959	0.0278358	0.785496
705161	MATN2	matrilin-2 isoform X1	10.4818	3.89801	1.77283	2.19875	0.0278957	NA
705609	FRAT1	proto-oncogene FRAT1	10.8184	3.72521	1.69486	2.19795	0.0279525	NA
722189	RARRES3	retinoic acid receptor responder protein 3	32.7298	2.63061	1.19709	2.19751	0.0279843	0.785496
707924	LOC707924		8.49168	3.88383	1.76832	2.19633	0.0280681	NA
703713	B3GALT6	LOW QUALITY PROTEIN: beta-1,3-galactosyltransferase 6	10.5133	4.43039	2.01721	2.19629	0.0280709	NA
712772	ALS2CL	ALS2 C-terminal-like protein isoform X3	10.1237	4.19838	1.91258	2.19514	0.0281534	NA
703288	ACOT7	cytosolic acyl coenzyme A thioester hydrolase isoform X2	19.2918	2.90556	1.32367	2.19508	0.028158	0.785496
720875	AP2A2	AP-2 complex subunit alpha-2 isoform X1	216.881	2.4432	1.11317	2.19481	0.0281771	0.785496
701130	TMEM254	transmembrane protein 254	42.7015	2.28724	1.04235	2.19432	0.0282122	0.785496
574298	MIF	macrophage migration inhibitory factor	160.149	2.78686	1.27012	2.19417	0.0282232	0.785496
714647	CLDN7	claudin-7	7.1437	3.99554	1.82099	2.19416	0.0282237	NA
705330	CDK3	cyclin-dependent kinase 3 isoform X2	9.04004	4.49877	2.05044	2.19405	0.0282318	NA
708405	LOC708405		32.6078	2.38533	1.08767	2.19307	0.0283025	0.785496
704531	STK11IP	serine/threonine-protein kinase 11-interacting protein isoform X2	51.8035	2.00793	0.915765	2.19262	0.0283346	0.785496
697410	DNAL1	dynein light chain 1, axonemal isoform X1	20.6974	2.79553	1.27719	2.18882	0.0286099	0.786437
708766	FAM127A	protein FAM127A	40.3104	2.81957	1.28846	2.18833	0.0286458	0.786437
710864	LOC710864	zinc finger CCCH-type antiviral protein 1-like	21.509	2.94179	1.34616	2.18532	0.0288654	0.786437
104794490	MIR7188		5.51155	3.74674	1.71573	2.18375	0.0289803	NA
704017	SLC38A6	probable sodium-coupled neutral amino acid transporter 6 isoform X3	6.43136	3.71844	1.70364	2.18264	0.0290626	NA
697557	LIN7A	protein lin-7 homolog A	88.5785	-2.37776	1.08952	-2.18239	0.0290805	0.786437
696837	CYTH4	cytohesin-4	8.80694	3.9726	1.82155	2.18089	0.0291913	NA
699322	C12H2orf47	uncharacterized protein C2orf47 homolog, mitochondrial	35.9437	2.45484	1.12594	2.18025	0.0292386	0.786437
710236	NIPA1	magnesium transporter NIPA1	31.0515	2.04645	0.939402	2.17846	0.0293721	0.786437
106993274	LOC106993274	uncharacterized protein LOC106993274	16.1768	-4.37657	2.00959	-2.17784	0.0294178	0.786437
106992657	LOC106992657		3.10787	-7.71858	3.5451	-2.17726	0.0294615	NA
693873	CLN6	ceroid-lipofuscinosis neuronal protein 6	23.5404	2.30135	1.05762	2.17597	0.0295576	0.786437
701666	SLC43A2	large neutral amino acids transporter small subunit 4	13.3468	3.61264	1.66255	2.17295	0.0297837	0.786437
106995399	LOC106995399	cytochrome c-like	19.7913	2.74794	1.26551	2.1714	0.0299007	0.786437
710853	LGALS3BP	galectin-3-binding protein	93.6017	2.45196	1.131	2.16797	0.0301612	0.786437
700714	ISOC2	isochorismatase domain-containing protein 2 isoform X1	169.776	2.2513	1.0388	2.1672	0.0302194	0.786437
704305	ICA1L	islet cell autoantigen 1-like protein isoform X1	6.65469	-3.41802	1.57749	-2.16674	0.0302545	NA
715794	MAPK11	mitogen-activated protein kinase 11	19.3747	-2.33471	1.07792	-2.16593	0.0303163	0.786437
719214	RASAL3	RAS protein activator like-3	5.2813	3.6592	1.69025	2.16488	0.0303965	NA
716530	LOC716530	60S ribosomal protein L9-like	11.4219	3.76122	1.73795	2.16417	0.0304513	NA
718372	TLDC1	TLD domain-containing protein 1	15.7939	3.4586	1.5984	2.16378	0.030481	0.788986
106995741	LOC106995741		6.30769	-4.32839	2.00082	-2.16331	0.0305176	NA
700364	ARMC2	armadillo repeat-containing protein 2 isoform X2	6.39918	3.94049	1.82202	2.1627	0.0305643	NA
719151	ETV7	LOW QUALITY PROTEIN: transcription factor ETV7	8.94102	4.55189	2.10602	2.16137	0.0306667	NA
574187	DEFB1	beta-defensin 1 precursor	14.7753	5.26308	2.43788	2.15887	0.0308599	0.793517
704066	LOC704066	dolichyl-diphosphooligosaccharide--protein glycosyltransferase subunit 4	13.6006	4.92331	2.28056	2.15882	0.0308644	0.793517
709536	TTLL7	tubulin polyglutamylase TTLL7	10.764	4.16367	1.93117	2.15604	0.0310805	NA
718803	NOL11	nucleolar protein 11 isoform X2	30.0663	2.14818	0.996937	2.15478	0.0311788	0.794932
717845	IRAK3	interleukin-1 receptor-associated kinase 3 isoform X2	12.7593	3.97743	1.84593	2.15471	0.0311846	NA
721025	SYT8	LOW QUALITY PROTEIN: synaptotagmin-8	6.24561	4.07783	1.8933	2.15382	0.0312545	NA
699920	TMEM125	transmembrane protein 125	23.1511	-2.71776	1.26214	-2.1533	0.0312951	0.794932
704063	LOC704063	LOW QUALITY PROTEIN: putative HIG1 domain family member 2B	3.22068	-5.00111	2.32833	-2.14793	0.031719	NA
719508	INPP5A	type I inositol 1,4,5-trisphosphate 5-phosphatase	77.5596	2.48291	1.1568	2.14636	0.0318439	0.799479
711572	LOC711572	zinc finger protein 212 isoform X1	19.7449	2.81574	1.31321	2.14416	0.0320201	0.799479
704676	RNASE1	ribonuclease pancreatic isoform X1	33.645	5.1429	2.40071	2.14224	0.0321739	0.800787
695533	LAIR1	leukocyte-associated immunoglobulin-like receptor 1 isoform X1	5.57394	3.82461	1.78604	2.14139	0.0322426	NA
699418	LOC699418	galectin-10-like	15.8153	-6.55095	3.06475	-2.13752	0.0325559	0.801735
698848	DYRK1B	dual specificity tyrosine-phosphorylation-regulated kinase 1B isoform X3	19.269	2.88503	1.34974	2.13748	0.0325593	0.801735
106993199	LOC106993199		8.88434	-3.26359	1.52728	-2.13686	0.0326094	NA
715440	C18H18orf21	UPF0711 protein C18orf21 homolog	15.515	2.73315	1.27966	2.13585	0.0326916	0.801735
712571	BCL2A1	bcl-2-related protein A1	8.82761	-2.29329	1.076	-2.13131	0.0330636	NA
574260	ATP5E	ATP synthase subunit epsilon, mitochondrial	119.254	4.59743	2.15746	2.13094	0.0330941	0.80572
694156	SOX18	transcription factor SOX-18	8.07708	4.32018	2.02786	2.13041	0.0331378	NA
701469	C5H4orf46	renal cancer differentiation gene 1 protein isoform X1	6.99313	3.7003	1.73869	2.12821	0.0333197	NA
716475	CDC14A	dual specificity protein phosphatase CDC14A isoform X6	6.67296	4.08972	1.92183	2.12803	0.0333346	NA
710690	DOCK11	dedicator of cytokinesis protein 11 isoform X1	16.074	3.52717	1.65828	2.127	0.03342	0.810334
708397	HAMP	hepcidin	253.111	3.37979	1.59176	2.1233	0.0337287	0.812841
700247	MYZAP	myocardial zonula adherens protein isoform X2	12.3997	3.58365	1.68779	2.12328	0.0337303	NA
707649	DOCK10	dedicator of cytokinesis protein 10 isoform X7	5.61546	3.95938	1.86482	2.1232	0.0337375	NA
707085	LOC707085		8.48787	4.08357	1.92372	2.12275	0.0337746	NA
700707	TOP2A	DNA topoisomerase 2-alpha isoform X2	13.8684	3.60052	1.69788	2.12059	0.033956	0.813465
711887	RACGAP1	rac GTPase-activating protein 1	8.16301	3.72575	1.75766	2.11972	0.0340299	NA
106999908	LOC106999908		4.07819	-2.75648	1.3013	-2.11826	0.034153	NA
708425	DPYSL3	dihydropyrimidinase-related protein 3 isoform X2	36.7726	2.7614	1.30366	2.11819	0.0341588	0.813465
106996511	LOC106996511	histone H4	4.7604	3.72068	1.75731	2.11726	0.0342376	NA
106992428	LOC106992428		3.65335	-7.44828	3.51939	-2.11635	0.0343148	NA
696980	SCEL	sciellin isoform X11	17.5833	3.78513	1.78898	2.1158	0.034362	0.815683
705342	UTS2B	urotensin-2B isoform X1	7.28677	3.8411	1.81718	2.11377	0.0345353	NA
697657	LOC697657		9.79275	4.43788	2.09964	2.11364	0.0345462	NA
704937	LOC704937	iduronate 2-sulfatase-like	6.34496	-6.2463	2.95549	-2.11346	0.0345618	NA
719978	SDHC	succinate dehydrogenase cytochrome b560 subunit, mitochondrial	107.906	2.45827	1.16438	2.11122	0.0347533	0.820883
713536	EBF3	transcription factor COE3 isoform X1	7.94616	-5.04003	2.38828	-2.11032	0.0348307	NA
106999081	LOC106999081		7.4093	3.7948	1.79934	2.109	0.0349446	NA
716007	SECTM1	LOW QUALITY PROTEIN: secreted and transmembrane protein 1	35.6854	2.31033	1.09623	2.10752	0.0350725	0.821367
100423691	LOC100423691		24.6284	-3.22097	1.52871	-2.10698	0.0351195	0.821367
703576	BNIP1	vesicle transport protein SEC20	6.99454	3.74848	1.78021	2.10564	0.0352354	NA
717546	MUC1	mucin-1 isoform X4	7.72336	3.94701	1.87456	2.10557	0.0352416	NA
699169	PELI2	E3 ubiquitin-protein ligase pellino homolog 2	14.8697	3.38817	1.61149	2.10251	0.035509	0.827221
106997910	LOC106997910		5.21331	-7.06496	3.36536	-2.09932	0.035789	NA
720017	LOC720017		16.5778	2.26034	1.07681	2.09911	0.035807	0.828571
695670	LOC695670		7.13845	3.81307	1.81671	2.09889	0.0358265	NA
574168	IL7	interleukin-7 precursor	20.5454	2.44251	1.16401	2.09836	0.0358733	0.828571
715248	LYRM9	LYR motif-containing protein 9 isoform X1	15.2402	3.56084	1.69753	2.09765	0.0359358	0.828571
701825	CD83	CD83 antigen isoform X2	13.8262	3.67726	1.75495	2.09536	0.0361387	0.828571
100141395	CD9	CD9 antigen	5.90142	3.50626	1.67368	2.09494	0.0361765	NA
100428899	LOC100428899		3.3455	-6.53882	3.12156	-2.09473	0.0361953	NA
706860	MORN4	MORN repeat-containing protein 4	35.0805	-3.96065	1.89096	-2.09452	0.0362137	0.828571
712422	ZBTB49	zinc finger and BTB domain-containing protein 49	5.88789	3.91358	1.86963	2.09324	0.0363282	NA
714883	TGM4	protein-glutamine gamma-glutamyltransferase 4	5.35469	-6.38138	3.05115	-2.09147	0.0364862	NA
701580	RCHY1	RING finger and CHY zinc finger domain-containing protein 1 isoform X2	27.5566	2.28769	1.09399	2.09114	0.036516	0.828571
714802	SLC25A39	solute carrier family 25 member 39	103.811	2.28667	1.09367	2.09083	0.0365433	0.828571
106995066	LOC106995066		7.63192	3.97514	1.90237	2.08957	0.0366566	NA
107000617	LOC107000617		8.85576	4.2389	2.02947	2.08867	0.036737	NA
699260	LOC699260		2.30075	-2.95932	1.41756	-2.08761	0.0368327	NA
106999899	LOC106999899		1.69738	-4.1355	1.98143	-2.08713	0.0368764	NA
702723	LOC702723	60S ribosomal protein L17	22.4134	2.51107	1.20334	2.08676	0.0369102	0.832126
107001038	LOC107001038		5.05552	-7.11592	3.41264	-2.08517	0.037054	NA
711126	AGBL2	cytosolic carboxypeptidase 2 isoform X3	5.09156	3.49259	1.67506	2.08506	0.0370642	NA
716843	SLC1A5	neutral amino acid transporter B(0)	7.36303	3.59725	1.72605	2.08409	0.037152	NA
707540	TGFB2	transforming growth factor beta-2 precursor	10.4864	3.51941	1.68877	2.08401	0.0371593	NA
106996562	LOC106996562		3.18984	-3.10742	1.49192	-2.08283	0.0372665	NA
713160	ID1	DNA-binding protein inhibitor ID-1	64.9432	2.55529	1.22725	2.08212	0.0373315	0.835285
695466	SCARF2	scavenger receptor class F member 2	9.89166	4.55551	2.19015	2.08	0.0375253	NA
718782	FAM200A	protein FAM200A	7.12499	3.51114	1.68805	2.08	0.0375256	NA
106994592	LOC106994592		7.39497	3.95326	1.90142	2.07911	0.0376073	NA
100430606	LOC100430606		20.0368	3.73737	1.79946	2.07694	0.0378073	0.839604
715559	HBB	hemoglobin subunit beta	482.43	3.04141	1.4662	2.07435	0.0380465	0.842654
704386	IRX3	iroquois-class homeodomain protein IRX-3	21.5453	3.5724	1.72253	2.07392	0.0380865	0.842654
699970	TNFRSF12A	tumor necrosis factor receptor superfamily member 12A	20.4343	3.01029	1.45443	2.06973	0.0384777	0.848923
696604	TPM2	tropomyosin beta chain isoform X4	230.068	2.40964	1.16444	2.06936	0.0385127	0.848923
106996589	LOC106996589		1.76307	-4.38157	2.11787	-2.06885	0.0385602	NA
106999368	LOC106999368	magnesium-dependent phosphatase 1	7.13657	4.1632	2.01445	2.06667	0.0387657	NA
717999	WTIP	Wilms tumor protein 1-interacting protein	7.34833	4.30218	2.08183	2.06654	0.0387779	NA
712311	DNHD1	dynein heavy chain domain-containing protein 1 isoform X9	116.01	2.35698	1.14074	2.06619	0.0388108	0.850546
699678	ATP13A2	probable cation-transporting ATPase 13A2 isoform X3	41.7153	2.38004	1.15236	2.06537	0.038888	0.850546
712118	LOC712118		3.03671	-7.61145	3.68678	-2.06452	0.0389681	NA
106993219	LOC106993219		6.03667	-6.06863	2.93976	-2.06433	0.0389869	NA
100429168	TREX1	three-prime repair exonuclease 1	7.20556	3.84005	1.86035	2.06415	0.0390032	NA
699652	SETBP1	LOW QUALITY PROTEIN: SET-binding protein	129.061	-2.2703	1.10001	-2.0639	0.0390277	0.850546
703121	MTBP	mdm2-binding protein	3.30523	-2.2739	1.10194	-2.06354	0.0390612	NA
100428970	LOC100428970		4.97756	-3.95673	1.91777	-2.0632	0.0390939	NA
719289	LOC719289	40S ribosomal protein S27-like	9.33125	4.16756	2.02059	2.06254	0.0391563	NA
100428012	ARHGAP4	rho GTPase-activating protein 4 isoform X2	20.9571	3.2047	1.55378	2.06251	0.0391587	0.850546
715012	TAF1C	TATA box-binding protein-associated factor RNA polymerase I subunit C isoform X1	30.1275	2.54144	1.23337	2.06057	0.0393442	0.8515
106994021	LOC106994021		3.52079	-3.07666	1.49331	-2.0603	0.0393701	NA
716518	GZMB	granzyme B	21.0523	3.18635	1.54705	2.05963	0.0394335	0.8515
722288	TMEM201	transmembrane protein 201 isoform X2	6.86243	3.97128	1.93159	2.05597	0.0397857	NA
696729	CA9	carbonic anhydrase 9 isoform X1	11.4346	4.99965	2.43208	2.05571	0.0398109	NA
695317	UPP1	uridine phosphorylase 1 isoform X2	7.55596	4.11271	2.00104	2.05529	0.0398509	NA
694137	TET2	methylcytosine dioxygenase TET2	24.8494	2.23987	1.08981	2.05529	0.039851	0.854638
694123	LOC694123		7.29772	3.5446	1.72634	2.05324	0.0400491	NA
714284	ATG9B	autophagy-related protein 9B	2.86296	-3.70899	1.80642	-2.05322	0.0400509	NA
702141	RHOB	rho-related GTP-binding protein RhoB	131.636	2.0822	1.01438	2.05269	0.0401028	0.858488
706951	TRIM9	E3 ubiquitin-protein ligase TRIM9 isoform X6	9.63494	-3.71713	1.81192	-2.05148	0.0402199	NA
714030	PKDREJ	polycystic kidney disease and receptor for egg jelly-related protein	22.2979	-4.4245	2.15737	-2.05088	0.040279	0.860711
714470	LOC714470		6.29659	-6.68395	3.25972	-2.05047	0.0403189	NA
106996247	LOC106996247		5.00223	3.56328	1.73861	2.0495	0.0404135	NA
705178	LOC705178	cytochrome b-c1 complex subunit Rieske, mitochondrial	46.9698	3.84763	1.87809	2.0487	0.0404919	0.862561
718178	B3GALT4	beta-1,3-galactosyltransferase 4	7.6106	3.64757	1.78167	2.04727	0.0406316	NA
106999599	LOC106999599		9.03598	4.16732	2.03586	2.04696	0.0406621	NA
723543	LOC723543	splicing factor U2AF 65 kDa subunit	20.0011	3.0339	1.48234	2.0467	0.0406874	0.862561
697686	PLK1	serine/threonine-protein kinase PLK1	55.7426	2.86486	1.40002	2.0463	0.0407272	0.862561
709993	HUNK	hormonally up-regulated neu tumor-associated kinase	6.03723	-2.52538	1.23475	-2.04526	0.0408292	NA
703539	C15H9orf91	transmembrane protein C9orf91 homolog	5.9934	3.80169	1.85992	2.04401	0.0409525	NA
709547	ARNTL2	aryl hydrocarbon receptor nuclear translocator-like protein 2 isoform X4	8.19934	3.62923	1.77568	2.04385	0.0409679	NA
106998732	LOC106998732		7.95231	-3.02514	1.48037	-2.04351	0.0410021	NA
106994856	LOC106994856	zinc finger protein 813-like	3.5011	-2.94659	1.44228	-2.04301	0.041051	NA
695667	RPL37	60S ribosomal protein L37	255.787	2.82499	1.38285	2.04288	0.0410643	0.86658
106992909	MORN2	MORN repeat-containing protein 2	6.24177	3.54545	1.7358	2.04255	0.0410971	NA
711147	LOC711147		8.37384	3.93834	1.9285	2.04218	0.0411341	NA
106993463	COLCA1	LOW QUALITY PROTEIN: colorectal cancer-associated protein 1	13.2456	-2.7152	1.33018	-2.04123	0.0412281	NA
693527	PMP22	peripheral myelin protein 22 isoform X1	26.9008	2.27729	1.11569	2.04116	0.0412352	0.867106
700312	MAFF	transcription factor MafF	7.04928	3.98733	1.95494	2.03962	0.0413879	NA
700087	LOC700087	LOW QUALITY PROTEIN: cytochrome b-c1 complex subunit Rieske, mitochondrial	177.543	2.21458	1.0861	2.03902	0.0414476	0.867176
106996987	LOC106996987	thioredoxin	27.4383	2.28149	1.11962	2.03773	0.0415773	0.868154
100430746	THSD1	thrombospondin type-1 domain-containing protein 1 isoform X1	7.91074	3.54314	1.73907	2.03738	0.0416116	NA
712324	LOC712324	COMM domain-containing protein 4 isoform X2	35.1516	2.96785	1.45828	2.03517	0.0418334	0.870511
713244	AP1S2	AP-1 complex subunit sigma-2	27.7549	2.42748	1.19487	2.03158	0.042196	0.873399
699172	PDP1	pyruvate dehyrogenase phosphatase catalytic subunit 1 isoform X3	11.2396	3.67434	1.80954	2.03054	0.0423015	NA
717824	MAGOHB	protein mago nashi homolog 2	8.25352	3.62262	1.78411	2.03049	0.0423065	NA
106995034	LOC106995034		5.26879	-6.61693	3.25963	-2.02996	0.0423605	NA
703585	NIPAL2	NIPA-like protein 2	7.25574	-2.0945	1.03209	-2.02937	0.0424206	NA
699624	SPDL1	protein Spindly isoform X1	6.80573	3.58403	1.76636	2.02905	0.0424534	NA
698275	MARS2	methionine--tRNA ligase, mitochondrial	6.5743	3.50857	1.73073	2.02721	0.0426405	NA
100427816	ZNF607	zinc finger protein 607 isoform X2	5.48453	-2.62162	1.29383	-2.02625	0.0427387	NA
709553	CRYGC	gamma-crystallin C	6.0095	-3.36565	1.66108	-2.02619	0.0427456	NA
708139	PNPLA4	patatin-like phospholipase domain-containing protein 4 isoform X4	6.37435	3.51888	1.73674	2.02614	0.0427505	NA
106996567	LOC106996567		29.1294	2.79904	1.38172	2.02576	0.0427893	0.877666
716398	GINS1	DNA replication complex GINS protein PSF1	12.5124	-2.21551	1.09429	-2.02461	0.0429074	NA
100427283	CD300LG	CMRF35-like molecule 9 isoform X1	50.2541	3.07953	1.52273	2.02237	0.0431378	0.880835
700924	LAGE3	EKC/KEOPS complex subunit LAGE3	28.7001	3.59851	1.78159	2.01983	0.0434011	0.88112
719196	MAP1S	microtubule-associated protein 1S	23.1974	2.24632	1.1139	2.01663	0.0437343	0.88112
701594	FBXL6	F-box/LRR-repeat protein 6	40.8949	2.36182	1.17138	2.01626	0.0437728	0.88112
100428731	TAL1	T-cell acute lymphocytic leukemia protein 1	16.6747	3.40153	1.68773	2.01545	0.0438572	0.88112
712048	MRPS2	28S ribosomal protein S2, mitochondrial	40.9553	2.691	1.33536	2.01519	0.0438846	0.88112
700616	LOC700616		30.2876	3.0031	1.49044	2.01492	0.0439135	0.88112
106995956	LOC106995956		1.6339	-3.59707	1.78831	-2.01143	0.0442801	NA
695528	POSTN	periostin isoform X8	18.4489	4.26675	2.12142	2.01127	0.0442966	0.88112
703645	SPEG	striated muscle preferentially expressed protein kinase isoform X8	31.2363	4.08532	2.03212	2.01038	0.0443912	0.88112
708605	WDR54	WD repeat-containing protein 54	7.2905	3.69736	1.84057	2.00882	0.0445566	NA
709643	TUBA1B	tubulin alpha-1B chain	286.857	2.26309	1.12696	2.00814	0.0446286	0.881423
106994808	LOC106994808		5.10826	3.46798	1.72944	2.00526	0.0449352	NA
707773	ZNF548	zinc finger protein 548 isoform X1	7.71422	-2.15944	1.07705	-2.00497	0.0449665	NA
710523	RNF19B	E3 ubiquitin-protein ligase RNF19B isoform X3	14.725	2.44309	1.21875	2.00459	0.0450066	0.881544
708514	PSMG4	proteasome assembly chaperone 4	5.95318	4.02446	2.00762	2.00459	0.0450067	NA
696586	CPNE8	copine-8 isoform X3	8.95216	-2.24391	1.12022	-2.00311	0.0451656	NA
700290	ZBTB24	zinc finger and BTB domain-containing protein 24	6.1321	3.60866	1.80192	2.00267	0.0452128	NA
106995109	LOC106995109		12.682	4.24756	2.12187	2.0018	0.0453067	NA
719830	PLVAP	plasmalemma vesicle-associated protein	27.9492	2.16688	1.08248	2.00177	0.0453096	0.881544
714711	MCM9	DNA helicase MCM9 isoform X2	12.996	3.14343	1.5707	2.0013	0.0453605	NA
693887	LOC693887	histone H3.3	8.9047	3.84295	1.92084	2.00067	0.0454284	NA
696749	RUNX1	runt-related transcription factor 1	5.11483	3.8534	1.92715	1.99953	0.0455506	NA
722337	FADS3	fatty acid desaturase 3 isoform X1	24.0289	2.70907	1.35527	1.99891	0.0456182	0.881544
697324	CKS2	cyclin-dependent kinases regulatory subunit 2	20.103	2.67091	1.33621	1.99887	0.0456228	0.881544
704449	CAV1	caveolin-1 isoform X1	93.7001	2.97683	1.48939	1.9987	0.0456412	0.881544
701369	LOC701369		7.84765	4.11332	2.05873	1.99799	0.0457178	NA
100428964	LOC100428964		25.8664	-3.55649	1.78008	-1.99794	0.0457232	0.881544
718757	LOC718757		2.67538	-4.2557	2.13086	-1.99718	0.0458061	NA
707005	CCDC28B	coiled-coil domain-containing protein 28B isoform X2	17.8645	-3.23011	1.61794	-1.99643	0.0458871	0.881544
709451	LOC709451	metallothionein 1-like isoform X1	34.8993	5.55821	2.78534	1.99552	0.0459857	0.881544
708621	ZIK1	zinc finger protein interacting with ribonucleoprotein K isoform X3	8.12065	-2.6706	1.33955	-1.99365	0.0461898	NA
107000714	LOC107000714	uncharacterized protein LOC107000714	5.22659	3.63982	1.82591	1.99342	0.0462152	NA
716735	LOC716735		7.8855	4.00037	2.00701	1.9932	0.0462394	NA
106994224	LOC106994224		20.329	-3.36937	1.69043	-1.9932	0.0462395	0.882005
701131	LOC701131		6.25688	-2.23206	1.12103	-1.99108	0.0464722	NA
700824	PNPLA2	patatin-like phospholipase domain-containing protein 2	209.367	2.32779	1.16938	1.99062	0.0465228	0.882968
106998244	LOC106998244		4.27106	-5.84409	2.93844	-1.98884	0.0467192	NA
696134	LOC696134	60S ribosomal protein L26	69.5605	3.57333	1.79869	1.98663	0.0469637	0.883202
703934	TRIP10	cdc42-interacting protein 4 isoform X3	437.264	3.03464	1.52761	1.98653	0.0469745	0.883202
711020	UBD	ubiquitin D	10.1985	4.38879	2.21012	1.98577	0.047059	NA
711965	TOMM34	mitochondrial import receptor subunit TOM34 isoform X2	17.7513	3.43432	1.72958	1.98564	0.0470736	0.883202
106992328	LOC106992328	uncharacterized protein LOC106992328 isoform X1	4.88268	-2.4904	1.25438	-1.98537	0.0471039	NA
695110	ALPK3	alpha-protein kinase 3 isoform X2	18.4277	3.23366	1.62887	1.98522	0.0471202	0.883202
709452	LOC709452	coiled-coil domain-containing protein 25-like	349.649	5.27175	2.65579	1.985	0.047144	0.883202
696366	LOC696366	putative RNA exonuclease NEF-sp isoform X2	7.53068	3.38127	1.70416	1.98413	0.0472415	NA
702019	DNAL4	dynein light chain 4, axonemal	6.57391	3.83711	1.93463	1.98339	0.0473244	NA
706798	LOC706798		6.8882	3.69164	1.86155	1.9831	0.0473562	NA
100425578	LOC100425578		2.37053	-2.56255	1.29249	-1.98264	0.0474077	NA
707133	RPS28	40S ribosomal protein S28	393.262	3.06975	1.54951	1.98111	0.0475793	0.883202
574116	MGP	matrix Gla protein precursor	68.166	2.10111	1.06201	1.97844	0.0478796	0.883202
714443	ATR	serine/threonine-protein kinase ATR isoform X3	16.0595	2.61178	1.32022	1.97829	0.0478958	0.883202
694217	SLC34A2	sodium-dependent phosphate transport protein 2B isoform X6	40.7211	4.83882	2.44653	1.97783	0.0479476	0.883202
708805	FOXM1	forkhead box protein M1 isoform X11	6.04394	3.84206	1.94329	1.97709	0.0480312	NA
722000	ZFP36	tristetraprolin	59.2226	2.20382	1.11479	1.97688	0.0480547	0.883805
713335	PPP1R14C	protein phosphatase 1 regulatory subunit 14C	6.06025	3.61063	1.82702	1.97624	0.0481276	NA
700962	ITGA3	integrin alpha-3 isoform X2	21.6452	3.5749	1.80937	1.97578	0.04818	0.88474
706831	SACS	sacsin isoform X3	6.0438	3.66682	1.85593	1.97573	0.0481851	NA
719201	FAM195B	mapk-regulated corepressor-interacting protein 1 isoform X2	42.2515	2.08895	1.05777	1.97487	0.0482825	0.885254
693504	HOOK1	protein Hook homolog 1 isoform X2	194.087	-2.2004	1.11503	-1.9734	0.0484502	0.88647
721998	CDCA5	sororin isoform X2	3.70904	3.8292	1.94145	1.97235	0.04857	NA
711480	NCKAP5L	nck-associated protein 5-like isoform X1	29.779	2.1808	1.10607	1.97167	0.0486473	0.88647
711031	LOC711031		6.16979	3.78871	1.92276	1.97045	0.0487867	NA
696612	HSD11B1L	LOW QUALITY PROTEIN: hydroxysteroid 11-beta-dehydrogenase 1-like protein	11.1825	3.12437	1.58582	1.9702	0.0488158	NA
574170	CNTNAP4	contactin-associated protein-like 4 isoform X1	7.50708	3.67132	1.86409	1.9695	0.048896	NA
106993613	LOC106993613		4.70724	3.64272	1.85087	1.96811	0.0490557	NA
708132	PARP10	poly	107.447	2.11226	1.07327	1.96805	0.049062	0.889364
106998083	LOC106998083		4.12989	-5.50883	2.79922	-1.96799	0.0490697	NA
707750	LOC707750		4.34196	-7.68208	3.90716	-1.96616	0.0492805	NA
107000042	LOC107000042		1.73037	-3.77404	1.92013	-1.96551	0.049355	NA
106992281	LOC106992281		7.66755	3.77311	1.91994	1.96523	0.0493879	NA
700898	SPPL3	signal peptide peptidase-like 3	39.2201	2.55146	1.29836	1.96515	0.0493973	0.89193
711054	ZSCAN4	zinc finger and SCAN domain-containing protein 4	3.0664	-6.15846	3.13415	-1.96496	0.0494193	NA
701445	NUFIP1	nuclear fragile X mental retardation-interacting protein 1	5.3216	3.29664	1.67782	1.96484	0.0494333	NA
106993327	LOC106993327		10.7212	-5.44972	2.77675	-1.96262	0.0496898	NA
693975	TMEM47	transmembrane protein 47	123.483	2.29662	1.17036	1.96232	0.0497256	0.894569
106997239	WRB	tail-anchored protein insertion receptor WRB isoform X2	26.4244	3.0147	1.53754	1.96073	0.0499105	0.894569
703350	GINS4	DNA replication complex GINS protein SLD5 isoform X1	5.28727	-2.65958	1.35652	-1.96058	0.0499276	NA
