# Supplementary material for: Transcriptome analysis in rhesus macaques infected with hepatitis E virus genotype 1/3 infections and genotype 1 re-infection
Source: PLoS One. 2020 Sep 2;15(9):e0237618. doi: 10.1371/journal.pone.0237618 (PMC7467224; doi:10.1371/journal.pone.0237618)
Supplement: S6 Table — (XLSX) [file pone.0237618.s006.xlsx]

## Sheet: Sheet1
S6 Table. Differently expressed genes in decline phase of HEV gt3 infection.
GeneID	Locus	Product	baseMean	log2FoldChange	lfcSE	stat	pvalue	padj
701508	RPL38	60S ribosomal protein L38	93.0935	-18.6168	2.9911	-6.22406	4.84462e-10	1.35804e-05
722182	HRASLS2	HRAS-like suppressor 2	199.271	18.3796	3.11642	5.89767	3.68664e-09	5.1672e-05
702129	LOC702129	complement factor H-like, partial	230.974	-20.692	3.84226	-5.38537	7.22975e-08	0.000675548
709905	MT1X	metallothionein-1X	395.269	-17.8524	3.68129	-4.8495	1.23776e-06	0.00867423
100499503	LOC100499503	MTRNR2-like	79.2253	-14.7004	3.33723	-4.40498	1.05794e-05	0.0593123
695424	IQUB	IQ and ubiquitin-like domain-containing protein isoform X1	20.6865	8.41927	1.9841	4.24337	2.20186e-05	0.102871
100426180	KRT14	keratin, type I cytoskeletal 14	38.9024	17.8078	4.7132	3.77829	0.000157912	0.563575
712428	B2M	beta-2-microglobulin isoform X1	5594.27	2.17461	0.576252	3.77371	0.000160838	0.563575
697882	DCLRE1A	DNA cross-link repair 1A protein	21.8001	6.68747	1.78801	3.74017	0.000183895	0.57277
693850	GPRASP1	G-protein coupled receptor-associated sorting protein 1	142.746	-2.38535	0.649594	-3.67206	0.000240599	0.674448
719385	RASD2	GTP-binding protein Rhes	99.7766	3.17249	0.951594	3.33387	0.000856463	0.982536
719165	C4H6orf89	bombesin receptor-activated protein C6orf89 homolog isoform X2	168.566	2.27864	0.693317	3.28658	0.00101412	0.982536
715524	RCCD1	RCC1 domain-containing protein 1 isoform X1	38.8252	2.53706	0.781536	3.24625	0.00116937	0.982536
719136	LOC719136		55.7515	3.10321	0.964656	3.21691	0.00129579	0.982536
700892	IDS	iduronate 2-sulfatase isoform X2	181.05	-2.12962	0.664362	-3.20551	0.00134825	0.982536
702144	IMP4	U3 small nucleolar ribonucleoprotein protein IMP4 isoform X1	62.8481	3.19491	0.998762	3.19887	0.00137968	0.982536
712225	MOSPD2	motile sperm domain-containing protein 2 isoform X2	33.2264	3.19488	1.00308	3.18507	0.0014472	0.982536
707455	TEK	angiopoietin-1 receptor isoform X1	51.0419	-7.11868	2.25642	-3.15485	0.00160581	0.982536
574202	PPP1R1A	protein phosphatase 1 regulatory subunit 1A	156.775	-3.78821	1.21328	-3.12229	0.00179452	0.982536
718890	DNAJB1	dnaJ homolog subfamily B member 1 isoform X1	290.917	2.91598	0.946037	3.08232	0.00205397	0.982536
712615	HAO2	hydroxyacid oxidase 2 isoform X3	684.706	-2.25397	0.731337	-3.08199	0.00205624	0.982536
574381	TIMP3	metalloproteinase inhibitor 3 precursor	81.1456	-7.14057	2.3323	-3.0616	0.00220155	0.982536
709254	LOC709254	ADP-ribosylation factor 4	22.1245	5.46507	1.80526	3.0273	0.0024675	0.982536
710110	LOC710110	tubulin alpha-1C chain isoform X2	39.1798	3.14759	1.0486	3.00169	0.00268481	0.982536
723514	LOC723514	HLA class I histocompatibility antigen, B-67 alpha chain	289.788	2.02401	0.674415	3.00113	0.00268977	0.982536
707123	DUSP11	RNA/RNP complex-1-interacting phosphatase isoform X2	16.2316	5.33954	1.80517	2.95791	0.00309728	0.982536
705316	EHD3	EH domain-containing protein 3	35.1631	-4.04684	1.37134	-2.951	0.00316742	0.982536
704080	AEBP2	zinc finger protein AEBP2 isoform X3	30.4559	-6.68074	2.26886	-2.94453	0.00323443	0.982536
701842	CIB1	calcium and integrin-binding protein 1 isoform X1	25.8606	5.68747	1.93973	2.93209	0.00336688	0.982536
706773	GPC3	glypican-3 isoform X2	14.3865	6.03637	2.05969	2.93072	0.00338181	0.982536
100429561	LOC100429561		13.7925	7.55253	2.58523	2.92141	0.00348451	0.982536
702089	SASH3	SAM and SH3 domain-containing protein 3	8.82486	5.58055	1.91459	2.91474	0.0035598	0.982536
708694	ZHX2	zinc fingers and homeoboxes protein 2	38.5425	-2.66223	0.913389	-2.91467	0.0035606	0.982536
721790	TSPAN9	tetraspanin-9 isoform X2	79.3857	-7.07446	2.43766	-2.90216	0.00370603	0.982536
709075	EZH2	histone-lysine N-methyltransferase EZH2 isoform X12	20.3563	5.01635	1.73367	2.89349	0.00380989	0.982536
712626	TAPBPL	tapasin-related protein precursor	107.187	2.24222	0.775863	2.88997	0.00385278	0.982536
700585	KLF9	Krueppel-like factor 9	67.9298	-6.55011	2.27867	-2.87453	0.00404629	0.982536
705561	UBE2L6	ubiquitin/ISG15-conjugating enzyme E2 L6 isoform X2	257.456	2.8449	0.996899	2.85375	0.00432063	0.982536
704578	SPINT1	kunitz-type protease inhibitor 1 isoform X3	14.6708	5.58055	1.96921	2.83391	0.00459822	0.982536
106995603	LOC106995603	uncharacterized protein LOC106995603	8.33486	6.12804	2.16358	2.83236	0.00462056	0.982536
717589	PMS2	mismatch repair endonuclease PMS2 isoform X1	14.8023	5.05004	1.78484	2.8294	0.00466347	0.982536
698293	KDR	vascular endothelial growth factor receptor 2	62.6979	-2.80048	0.991549	-2.82434	0.00473776	0.982536
705215	SRI	sorcin isoform X1	18.0137	5.68747	2.02733	2.8054	0.00502542	0.982536
722961	PPP1R3G	protein phosphatase 1 regulatory subunit 3G	78.2731	-6.63996	2.37334	-2.79773	0.00514634	0.982536
698391	KLHL15	kelch-like protein 15 isoform X1	31.1729	-6.43454	2.31497	-2.77954	0.00544367	0.982536
699320	KRT1	keratin, type II cytoskeletal 1	27.6665	17.8594	6.4332	2.77613	0.00550096	0.982536
702615	SMC4	structural maintenance of chromosomes protein 4	32.9677	2.99205	1.07986	2.77078	0.00559218	0.982536
712659	FMNL3	LOW QUALITY PROTEIN: formin-like protein 3	20.2985	5.05004	1.83048	2.75887	0.00580021	0.982536
709614	UBALD2	UBA-like domain-containing protein 2	19.8355	4.88011	1.77508	2.74924	0.00597345	0.982536
714445	CDK5	cyclin-dependent-like kinase 5 isoform X2	15.6941	4.88011	1.77994	2.74174	0.00611154	0.982536
713150	LOC713150	aldo-keto reductase family 1 member B10-like isoform X1	33.3998	5.25636	1.92147	2.73559	0.00622693	0.982536
710813	CORO1A	coronin-1A	19.6149	5.46507	2.00035	2.73205	0.00629412	0.982536
706369	KCNJ8	ATP-sensitive inward rectifier potassium channel 8	111.185	-3.18398	1.17904	-2.70048	0.00692386	0.982536
696501	ZC3H18	zinc finger CCCH domain-containing protein 18 isoform X3	142.473	-2.03622	0.754589	-2.69845	0.00696627	0.982536
700822	IL36G	interleukin-36 gamma	21.3906	-7.04774	2.61774	-2.6923	0.00709612	0.982536
717548	MCM5	DNA replication licensing factor MCM5	8.55141	5.46508	2.04675	2.67012	0.00758235	0.982536
701483	SERPINA11	serpin A11	593.326	-3.14115	1.17991	-2.66219	0.00776349	0.982536
721158	LOC721158	chondroadherin-like protein, partial	22.2285	-6.45862	2.42781	-2.66026	0.00780793	0.982536
697208	LCN2	neutrophil gelatinase-associated lipocalin	25.3326	5.88011	2.21259	2.65757	0.00787071	0.982536
700707	TOP2A	DNA topoisomerase 2-alpha isoform X2	13.8684	5.17991	1.95147	2.65436	0.0079458	0.982536
100141395	CD9	CD9 antigen	5.90142	5.05004	1.91418	2.63823	0.00833399	0.982536
693940	CPED1	cadherin-like and PC-esterase domain-containing protein 1 isoform X2	154.273	-2.17694	0.828021	-2.62909	0.0085613	0.982536
719890	IGLON5	igLON family member 5 isoform X2	11.0615	5.06951	1.93089	2.62548	0.00865276	0.982536
708320	MCM3	DNA replication licensing factor MCM3 isoform X1	8.8481	5.46508	2.08253	2.62425	0.00868402	0.982536
106992831	ITGB1BP1	integrin beta-1-binding protein 1 isoform X1	43.0368	-2.36918	0.903411	-2.62248	0.00872913	0.982536
721802	CCS	copper chaperone for superoxide dismutase	84.7172	-3.04685	1.16321	-2.61935	0.00880974	0.982536
100429280	COX7C	cytochrome c oxidase subunit 7C, mitochondrial	51.0217	-5.32581	2.04343	-2.60631	0.00915238	0.982536
100424246	VAV1	proto-oncogene vav	8.65605	5.46508	2.09815	2.60471	0.00919525	0.982536
695673	ZSCAN2	zinc finger and SCAN domain-containing protein 2	19.3091	-5.9086	2.2729	-2.59959	0.00933357	0.982536
696898	BMPR1A	bone morphogenetic protein receptor type-1A isoform X1	43.8429	-2.51017	0.96592	-2.59873	0.0093568	0.982536
714587	RASL10A	ras-like protein family member 10A	20.1096	-6.34915	2.44798	-2.59363	0.00949688	0.982536
702864	LOC702864	prothymosin alpha-like	136.196	2.17523	0.839469	2.59119	0.00956436	0.982536
698117	DMXL1	dmX-like protein 1 isoform X3	53.6264	-4.15424	1.60571	-2.58717	0.00967686	0.982536
715141	MICB	MHC class I polypeptide-related sequence B precursor	71.7025	2.91405	1.12692	2.58584	0.00971419	0.982536
100551506	TNFSF12	tumor necrosis factor ligand superfamily member 12 isoform X1	33.5676	-5.95576	2.30946	-2.57886	0.00991273	0.982536
713204	GPAT3	glycerol-3-phosphate acyltransferase 3 isoform X1	24.324	-6.39611	2.48381	-2.57512	0.0100206	0.982536
697975	GCC1	GRIP and coiled-coil domain-containing protein 1	41.8141	-3.34859	1.30168	-2.57252	0.0100962	0.982536
697230	ADCY1	adenylate cyclase type 1 isoform X5	553.937	-2.40579	0.936273	-2.56954	0.0101833	0.982536
710546	KLHL13	kelch-like protein 13 isoform X3	5.82803	5.33954	2.08337	2.56293	0.0103792	0.982536
701575	LYRM2	LYR motif-containing protein 2	11.5955	4.68747	1.82965	2.56195	0.0104085	0.982536
693713	LOC693713		13.2114	5.05004	1.97333	2.55915	0.0104929	0.982536
694625	FZD6	frizzled-6 isoform X2	13.8068	5.05004	1.97468	2.55739	0.0105459	0.982536
574194	TUBA1A	tubulin alpha-1A chain	37.6204	5.20204	2.03864	2.55172	0.0107192	0.982536
697327	TCAP	telethonin	24.6939	5.787	2.27836	2.53999	0.0110857	0.982536
703281	MID2	probable E3 ubiquitin-protein ligase MID2 isoform X3	21.0288	-5.55523	2.18803	-2.53892	0.0111196	0.982536
703212	OSBPL3	oxysterol-binding protein-related protein 3 isoform X2	26.788	3.54997	1.40124	2.53344	0.011295	0.982536
710934	TRIM37	E3 ubiquitin-protein ligase TRIM37 isoform X6	15.1245	4.68747	1.85169	2.53146	0.0113589	0.982536
717480	FLG2	filaggrin-2	27.6037	17.7633	7.02327	2.52921	0.0114321	0.982536
699624	SPDL1	protein Spindly isoform X1	6.80573	5.20204	2.06653	2.51728	0.0118265	0.982536
701167	MANBAL	protein MANBAL isoform X1	36.0736	-3.99419	1.5898	-2.51239	0.0119917	0.982536
705848	TRMT12	tRNA wybutosine-synthesizing protein 2 homolog	18.5847	5.20204	2.07235	2.51021	0.012066	0.982536
696372	RELN	reelin isoform X2	122.641	-2.09947	0.838036	-2.50522	0.0122374	0.982536
709092	CAMSAP2	calmodulin-regulated spectrin-associated protein 2 isoform X1	21.8023	-5.80303	2.32101	-2.50021	0.0124119	0.982536
707116	SOX5	transcription factor SOX-5 isoform X6	30.8092	-5.5801	2.2435	-2.48723	0.0128743	0.982536
712418	LRRC3	leucine-rich repeat-containing protein 3 isoform X1	132.044	-2.83595	1.141	-2.48551	0.0129367	0.982536
100425123	SIPA1L2	signal-induced proliferation-associated 1-like protein 2 isoform X2	24.0167	-5.66773	2.28035	-2.48546	0.0129383	0.982536
106994448	LOC106994448		54.3982	3.70585	1.49735	2.47493	0.0133261	0.982536
696837	CYTH4	cytohesin-4	8.80694	5.33954	2.15902	2.47313	0.0133934	0.982536
694287	FCMR	fas apoptotic inhibitory molecule 3 isoform X2	5.33265	5.20204	2.11572	2.45876	0.0139418	0.982536
707778	ADAMTS1	A disintegrin and metalloproteinase with thrombospondin motifs 1	56.4237	-6.30057	2.56381	-2.4575	0.0139907	0.982536
711693	ANGPTL4	angiopoietin-related protein 4	126.304	-3.69274	1.50295	-2.45699	0.0140107	0.982536
701598	HELLS	lymphoid-specific helicase	4.31725	5.33954	2.17469	2.45531	0.0140763	0.982536
711695	LOC711695		20.774	5.06568	2.06372	2.45464	0.0141027	0.982536
711887	RACGAP1	rac GTPase-activating protein 1	8.16301	5.05004	2.05904	2.45262	0.014182	0.982536
693360	TTLL2	probable tubulin polyglutamylase TTLL2	23.2273	-6.41542	2.63185	-2.43761	0.0147847	0.982536
702022	FGD5	FYVE, RhoGEF and PH domain-containing protein 5	16.6878	-5.9965	2.46013	-2.43747	0.0147905	0.982536
106997417	LOC106997417		71.0789	-3.79639	1.55866	-2.43567	0.0148641	0.982536
698197	LOC698197	60S ribosomal protein L27a-like	17.2468	-5.59146	2.29652	-2.43475	0.0149022	0.982536
714979	KIAA1143	uncharacterized protein KIAA1143 homolog	11.7872	-5.60379	2.30561	-2.4305	0.0150781	0.982536
710792	KIF21B	kinesin-like protein KIF21B isoform X2	24.8447	-5.56739	2.29382	-2.42713	0.0152189	0.982536
708416	GMNN	geminin isoform X1	9.92364	4.88011	2.01195	2.42556	0.0152846	0.982536
695531	UHRF1	E3 ubiquitin-protein ligase UHRF1 isoform X3	4.28862	5.33955	2.20238	2.42444	0.0153319	0.982536
702283	HN1L	hematological and neurological expressed 1-like protein	27.0677	-3.28463	1.35826	-2.41827	0.0155943	0.982536
695903	ARRDC3	arrestin domain-containing protein 3	274.892	-2.39534	0.992043	-2.41455	0.0157545	0.982536
711642	PTS	6-pyruvoyl tetrahydrobiopterin synthase	91.9933	-3.26635	1.35291	-2.41432	0.0157648	0.982536
703417	PLEKHA3	pleckstrin homology domain-containing family A member 3	31.8223	-2.48157	1.03116	-2.40659	0.0161022	0.982536
694721	TGDS	dTDP-D-glucose 4,6-dehydratase isoform X2	30.07	-5.765	2.4113	-2.39083	0.0168106	0.982536
706084	ARHGAP26	rho GTPase-activating protein 26 isoform X3	9.65376	4.68747	1.96201	2.38911	0.016889	0.982536
718589	QSOX1	sulfhydryl oxidase 1 isoform X1	118.566	-3.79248	1.59417	-2.37896	0.0173614	0.982536
704510	LOC704510	60S ribosomal protein L29-like	14.6339	4.46508	1.87938	2.37583	0.0175095	0.982536
712778	BAG2	BAG family molecular chaperone regulator 2	26.0443	2.60107	1.09643	2.3723	0.0176777	0.982536
714040	C16H17orf75	protein Njmu-R1	16.2689	-5.92113	2.4989	-2.36949	0.0178126	0.982536
711938	DCHS1	protocadherin-16 isoform X2	21.9302	-6.25131	2.63878	-2.36901	0.0178357	0.982536
718479	PDE2A	cGMP-dependent 3\',5\'-cyclic phosphodiesterase	25.2326	-5.80239	2.45254	-2.36587	0.0179877	0.982536
706955	PPP3CB	serine/threonine-protein phosphatase 2B catalytic subunit beta isoform isoform X2	18.2328	-5.31546	2.25482	-2.35738	0.0184043	0.982536
713244	AP1S2	AP-1 complex subunit sigma-2	27.7549	3.48322	1.48097	2.35198	0.0186736	0.982536
100430373	LOC100430373	peptidyl-prolyl cis-trans isomerase A	8.59984	4.88011	2.0751	2.35175	0.0186853	0.982536
704535	C14H11orf31	selenoprotein H	58.5902	-2.69445	1.14575	-2.3517	0.0186879	0.982536
701798	RILP	rab-interacting lysosomal protein	26.7245	-5.56526	2.37197	-2.34626	0.0189631	0.982536
711595	PAIP2B	polyadenylate-binding protein-interacting protein 2B isoform X1	11.468	-5.80232	2.4771	-2.34238	0.0191613	0.982536
713788	TXNDC15	thioredoxin domain-containing protein 15	52.9872	-2.6631	1.13695	-2.34233	0.019164	0.982536
717726	TAP1	antigen peptide transporter 1	120.345	2.86475	1.22642	2.33585	0.019499	0.982536
701181	POLR2L	DNA-directed RNA polymerases I, II, and III subunit RPABC5	79.2164	-5.82834	2.50009	-2.33125	0.01974	0.982536
702257	VPS33A	vacuolar protein sorting-associated protein 33A isoform X1	33.5633	2.4865	1.06839	2.32735	0.0199469	0.982536
714741	C1H1orf122	uncharacterized protein C1orf122 homolog	27.558	-5.43223	2.33549	-2.32595	0.0200214	0.982536
714476	AIM1L	absent in melanoma 1-like protein isoform X1	36.7755	-2.88491	1.24212	-2.32257	0.0202025	0.982536
106995602	LOC106995602	uncharacterized protein LOC106995602	7.12711	4.46508	1.92263	2.32238	0.0202124	0.982536
106995017	LOC106995017		34.8255	-5.32795	2.29571	-2.32083	0.0202959	0.982536
708805	FOXM1	forkhead box protein M1 isoform X11	6.04394	5.46507	2.35588	2.31976	0.0203537	0.982536
107000711	LOC107000711		30.8851	-3.07759	1.32967	-2.31456	0.020637	0.982536
709730	VANGL1	LOW QUALITY PROTEIN: vang-like protein 1	21.0004	3.45038	1.49165	2.31312	0.0207158	0.982536
702195	ZFAND1	AN1-type zinc finger protein 1 isoform X3	58.3737	-3.64292	1.57541	-2.31237	0.0207575	0.982536
710737	PITHD1	PITH domain-containing protein 1 isoform X1	98.2536	-2.03114	0.878755	-2.31138	0.0208118	0.982536
107000368	LOC107000368		11.7812	5.05004	2.18533	2.31088	0.0208397	0.982536
707684	LOC707684	signal peptidase complex subunit 2-like	14.7069	-3.51677	1.52238	-2.31004	0.0208858	0.982536
100430016	C2H3orf52	TPA-induced transmembrane protein	4.87708	4.68747	2.0327	2.30603	0.0211088	0.982536
704759	ZMYM5	zinc finger MYM-type protein 5 isoform X2	18.7827	-5.62063	2.43796	-2.30547	0.0211405	0.982536
706568	CASP1	caspase-1	29.7607	2.55478	1.10922	2.30322	0.0212666	0.982536
106992909	MORN2	MORN repeat-containing protein 2	6.24177	4.68747	2.03645	2.30178	0.0213476	0.982536
693394	ID2	DNA-binding protein inhibitor ID-2	142.13	-3.98324	1.73062	-2.30163	0.0213563	0.982536
707651	MCM6	DNA replication licensing factor MCM6	11.735	4.06676	1.76922	2.29862	0.0215268	0.982536
720821	DEAF1	deformed epidermal autoregulatory factor 1 homolog	45.1401	-2.12949	0.926688	-2.29796	0.021564	0.982536
694980	STIM2	stromal interaction molecule 2 isoform X1	19.5655	-5.14548	2.23977	-2.29733	0.0215999	0.982536
710226	43344	septin-1 isoform X1	7.46007	4.88011	2.12434	2.29723	0.0216054	0.982536
699838	APBA1	amyloid beta A4 precursor protein-binding family A member 1 isoform X2	14.4199	4.68747	2.04142	2.29618	0.0216657	0.982536
701572	SAMD9L	sterile alpha motif domain-containing protein 9-like	36.6414	3.40857	1.4861	2.29364	0.0218114	0.982536
694299	SDPR	serum deprivation-response protein	24.6076	-6.00845	2.61982	-2.29346	0.0218217	0.982536
711655	TNK2	activated CDC42 kinase 1 isoform X10	37.8576	-5.75658	2.51096	-2.29258	0.0218723	0.982536
106996973	C1H1orf233	fibronectin type-III domain-containing transmembrane protein C1orf233 homolog	10.2768	4.88011	2.13034	2.29077	0.0219769	0.982536
705972	NUSAP1	nucleolar and spindle-associated protein 1 isoform X6	14.2345	4.4259	1.93452	2.28786	0.0221457	0.982536
100426612	ACTA1	actin, alpha skeletal muscle	72.818	7.94617	3.47381	2.28745	0.0221695	0.982536
699174	KIF11	kinesin-like protein KIF11	5.34317	4.88011	2.13421	2.28662	0.0222182	0.982536
106994626	LOC106994626	low affinity immunoglobulin epsilon Fc receptor-like	13.5306	-5.62121	2.46205	-2.28314	0.0224219	0.982536
698888	ITGA8	integrin alpha-8	25.1521	-5.65987	2.47942	-2.28274	0.0224454	0.982536
702068	EMB	embigin isoform X1	8.78749	4.68747	2.0536	2.28256	0.0224561	0.982536
704898	DLL4	delta-like protein 4	16.778	-6.05709	2.65378	-2.28244	0.0224634	0.982536
697273	LGALSL	galectin-related protein	10.7904	4.46508	1.95909	2.27916	0.0226577	0.982536
106995095	LOC106995095		3.7618	5.46507	2.40412	2.27321	0.0230135	0.982536
721024	REPS2	ralBP1-associated Eps domain-containing protein 2 isoform X9	20.9912	-5.51865	2.42835	-2.2726	0.0230505	0.982536
694538	LOC694538	guanylate-binding protein 1	242.857	2.7703	1.21921	2.27222	0.0230732	0.982536
697689	LOC697689	membrane-spanning 4-domains subfamily A member 6A isoform X1	22.7718	-5.7752	2.54393	-2.27019	0.0231962	0.982536
708752	SPRY1	protein sprouty homolog 1	30.1861	-5.98385	2.63599	-2.27005	0.0232044	0.982536
721754	ADRBK1	beta-adrenergic receptor kinase 1	72.1273	-4.74777	2.09297	-2.26844	0.0233024	0.982536
716518	GZMB	granzyme B	21.0523	4.42935	1.95348	2.26741	0.0233651	0.982536
106995967	LOC106995967		13.9792	-5.98383	2.64096	-2.26578	0.023465	0.982536
707370	F2R	proteinase-activated receptor 1	27.1256	-3.12056	1.37765	-2.26514	0.0235042	0.982536
100430901	DEXI	dexamethasone-induced protein	89.4589	2.83234	1.2515	2.26315	0.0236266	0.982536
106994581	LOC106994581		11.8438	-5.8558	2.58883	-2.26195	0.0237006	0.982536
710085	ZFPM1	zinc finger protein ZFPM1	45.3789	-4.22073	1.86867	-2.25867	0.0239037	0.982536
714889	EPB41L2	band 4.1-like protein 2 isoform X1	77.6884	-2.10026	0.930868	-2.25624	0.0240558	0.982536
703993	LRRN1	leucine-rich repeat neuronal protein 1 isoform X1	26.6276	-5.34355	2.36841	-2.25618	0.0240593	0.982536
702021	MFSD5	molybdate-anion transporter precursor	27.4379	-5.95878	2.64665	-2.25144	0.0243577	0.982536
715599	RGS16	regulator of G-protein signaling 16 isoform X1	31.3665	-3.48516	1.55096	-2.24709	0.0246341	0.982536
711589	ADGRL4	LOW QUALITY PROTEIN: adhesion G protein-coupled receptor L4	9.97033	-5.59267	2.48926	-2.24672	0.024658	0.982536
695195	CNDP1	beta-Ala-His dipeptidase isoform X1	165.938	-2.15754	0.960749	-2.24568	0.0247243	0.982536
716412	FLT4	vascular endothelial growth factor receptor 3 isoform X2	32.8412	-3.78941	1.68785	-2.24511	0.0247611	0.982536
699306	MMRN2	multimerin-2 isoform X3	31.5433	-3.22393	1.43611	-2.2449	0.0247744	0.982536
722609	WDR34	WD repeat-containing protein 34 isoform X1	72.8163	3.34311	1.4905	2.24294	0.0249004	0.982536
703388	SLC35B2	adenosine 3\'-phospho 5\'-phosphosulfate transporter 1 isoform X1	233.499	2.63676	1.17622	2.24173	0.0249787	0.982536
713306	GATM	glycine amidinotransferase, mitochondrial	2417.36	-2.60933	1.16412	-2.24145	0.0249966	0.982536
702855	SUGCT	succinate--hydroxymethylglutarate CoA-transferase isoform X2	29.291	-3.74958	1.67443	-2.23931	0.0251357	0.982536
696366	LOC696366	putative RNA exonuclease NEF-sp isoform X2	7.53068	4.46508	1.99397	2.23929	0.0251372	0.982536
710340	LOC710340	protein kinase C zeta type isoform X2	15.8113	-5.44413	2.43344	-2.23721	0.0252723	0.982536
106999966	LOC106999966		27.313	3.90478	1.74711	2.235	0.0254173	0.982536
711020	UBD	ubiquitin D	10.1985	6.20203	2.7783	2.23231	0.0255944	0.982536
699582	CD3D	T-cell surface glycoprotein CD3 delta chain isoform X1	5.09091	5.33954	2.39371	2.23065	0.025704	0.982536
699525	GUCA2B	guanylate cyclase activator 2B	13.8388	-5.70138	2.56243	-2.22499	0.0260818	0.982536
703576	BNIP1	vesicle transport protein SEC20	6.99454	4.68747	2.1129	2.2185	0.0265204	0.982536
718864	LOC718864	transcription elongation factor A protein 3 isoform X1	85.6569	-2.02084	0.911621	-2.21675	0.0266401	0.982536
710429	SLC9A6	sodium/hydrogen exchanger 6 isoform X4	11.0441	4.46508	2.01834	2.21225	0.0269492	0.982536
106996376	LOC106996376		85.8672	-2.50863	1.13461	-2.21101	0.0270353	0.982536
720154	FCN3	ficolin-3 isoform X3	46.0264	-6.66578	3.01747	-2.20906	0.0271703	0.982536
106998330	ENOPH1	enolase-phosphatase E1	14.229	-5.3132	2.40796	-2.20651	0.0273481	0.982536
706737	CFAP20	cilia- and flagella-associated protein 20	45.747	-2.50567	1.13558	-2.20651	0.0273484	0.982536
707682	ADH1A	alcohol dehydrogenase 1A	4319.21	-2.31858	1.05197	-2.20403	0.0275221	0.982536
706110	LDHB	L-lactate dehydrogenase B chain isoform X1	72.6306	3.07836	1.3972	2.20323	0.0275782	0.982536
713998	NRM	nurim	4.25973	4.68747	2.12793	2.20283	0.0276066	0.982536
705643	POP1	ribonucleases P/MRP protein subunit POP1	10.2525	-5.64352	2.56302	-2.2019	0.0276723	0.982536
702949	B9D1	B9 domain-containing protein 1	3.75671	4.68747	2.13013	2.20056	0.0277673	0.982536
703855	CALCOCO1	LOW QUALITY PROTEIN: calcium-binding and coiled-coil domain-containing protein 1	80.6876	-2.88111	1.31018	-2.19901	0.027877	0.982536
100426949	LOC100426949		20.3924	3.40694	1.54934	2.19896	0.0278806	0.982536
706255	TNFSF4	tumor necrosis factor ligand superfamily member 4	13.8687	5.20204	2.36635	2.19834	0.027925	0.982536
721711	FZR1	fizzy-related protein homolog isoform X1	23.879	-5.75897	2.62072	-2.19748	0.0279863	0.982536
701301	LOC701301	glycine N-acyltransferase-like protein 1	12.5818	7.52393	3.42391	2.19747	0.0279871	0.982536
100425012	LOC100425012		16.6396	5.8801	2.67683	2.19667	0.028044	0.982536
720812	WWC3	protein WWC3 isoform X2	26.472	-4.06068	1.84894	-2.19621	0.0280767	0.982536
694618	BMP4	bone morphogenetic protein 4	60.6092	-2.10445	0.96004	-2.19205	0.0283761	0.982536
712795	LOC712795	LOW QUALITY PROTEIN: homeobox protein cut-like 2, partial	20.5296	-6.08277	2.77591	-2.19127	0.0284321	0.982536
698547	LOC698547		7.28484	4.46508	2.03789	2.19103	0.0284499	0.982536
718536	HMGA1	high mobility group protein HMG-I/HMG-Y	7.6057	4.46508	2.03824	2.19066	0.0284767	0.982536
712278	RUNDC1	RUN domain-containing protein 1 isoform X3	9.76284	-5.65769	2.58779	-2.1863	0.0287934	0.982536
702792	SMIM11A	small integral membrane protein 11 isoform X1	20.5588	-5.31297	2.43189	-2.18471	0.0289099	0.982536
106997285	LOC106997285		5.49001	4.46508	2.04487	2.18355	0.0289954	0.982536
106997227	LOC106997227		2.74898	4.88011	2.23661	2.18193	0.0291151	0.982536
709182	EDC3	enhancer of mRNA-decapping protein 3	31.1	-3.66363	1.68085	-2.17963	0.0292847	0.982536
719375	ZNF510	zinc finger protein 510 isoform X1	14.0028	3.75466	1.72283	2.17935	0.0293054	0.982536
693438	LOC693438	60 kDa heat shock protein, mitochondrial	16.2415	3.76681	1.72856	2.17916	0.02932	0.982536
704686	WDYHV1	protein N-terminal glutamine amidohydrolase isoform X1	24.366	2.39257	1.09805	2.17893	0.0293366	0.982536
717544	LOC717544		8.14042	-6.14425	2.81992	-2.17888	0.0293409	0.982536
700761	SDE2	protein SDE2 homolog	22.4008	2.13431	0.979829	2.17825	0.0293874	0.982536
720342	LOC720342		106.258	2.9925	1.37405	2.17787	0.0294158	0.982536
717820	COL12A1	collagen alpha-1(XII) chain isoform X3	43.4531	-3.03164	1.39253	-2.17707	0.0294755	0.982536
106999141	INAFM2	putative transmembrane protein INAFM2	6.62694	-5.34549	2.45675	-2.17584	0.0295675	0.982536
711061	LOC711061	alcohol dehydrogenase 1C	326.95	-2.93646	1.34977	-2.17553	0.0295903	0.982536
709830	LUM	lumican precursor	40.0562	-5.49095	2.52419	-2.17533	0.0296055	0.982536
722343	FADS1	fatty acid desaturase 1	54.0555	2.33146	1.07256	2.17374	0.0297245	0.982536
693703	PTP4A3	protein tyrosine phosphatase type IVA 3 isoform X1	13.2538	-5.16837	2.37864	-2.17282	0.0297938	0.982536
699022	IGFBP6	insulin-like growth factor-binding protein 6	48.4255	-5.53176	2.54813	-2.17091	0.0299382	0.982536
713063	CCDC22	coiled-coil domain-containing protein 22	49.6751	3.39186	1.56292	2.1702	0.0299914	0.982536
100423098	LOC100423098	uncharacterized protein LOC100423098	29.5701	-5.70137	2.6272	-2.17014	0.0299965	0.982536
699172	PDP1	pyruvate dehyrogenase phosphatase catalytic subunit 1 isoform X3	11.2396	4.68747	2.16082	2.1693	0.0300597	0.982536
698943	OASL	2\'-5\'-oligoadenylate synthase-like protein	30.6985	5.20204	2.39925	2.16819	0.0301441	0.982536
699927	RGS12	regulator of G-protein signaling 12 isoform X4	14.1545	-5.03707	2.32393	-2.16748	0.0301981	0.982536
718510	PLA2G4C	cytosolic phospholipase A2 gamma isoform X2	47.3198	4.49398	2.07518	2.16558	0.0303432	0.982536
106999741	LOC106999741		8.96855	4.68747	2.16621	2.1639	0.0304719	0.982536
106996056	LOC106996056	26S protease regulatory subunit 4-like	9.32914	3.27585	1.51678	2.15975	0.0307921	0.982536
703138	RRM2	ribonucleoside-diphosphate reductase subunit M2	19.4041	3.43254	1.59114	2.15728	0.0309835	0.982536
709898	DSEL	dermatan-sulfate epimerase-like protein	15.3024	3.906	1.8113	2.15646	0.0310478	0.982536
710680	ZWILCH	protein zwilch homolog isoform X3	8.53121	4.68747	2.17571	2.15445	0.0312048	0.982536
711399	KCNT2	potassium channel subfamily T member 2 isoform X7	18.7658	-4.34904	2.02137	-2.15153	0.0314347	0.982536
699318	ZCRB1	zinc finger CCHC-type and RNA-binding motif-containing protein 1	102.002	2.9205	1.3596	2.14806	0.031709	0.982536
694056	ECT2	protein ECT2 isoform X2	4.62352	4.46508	2.07908	2.14762	0.0317436	0.982536
700618	C6H5orf34	uncharacterized protein C5orf34 homolog isoform X2	17.9308	-5.00581	2.33156	-2.14698	0.0317951	0.982536
106993529	LOC106993529		14.3168	-5.76003	2.68556	-2.14481	0.0319678	0.982536
708891	LOC708891		147.551	2.60461	1.21442	2.14473	0.0319745	0.982536
704640	LOC704640		102.556	2.4621	1.14914	2.14256	0.032148	0.982536
713734	HSCB	iron-sulfur cluster co-chaperone protein HscB, mitochondrial	21.3465	-5.00587	2.33853	-2.14061	0.0323059	0.982536
703117	PDGFRL	platelet-derived growth factor receptor-like protein	17.878	-5.03925	2.35535	-2.13949	0.0323956	0.982536
106994937	LOC106994937		9.76414	-5.4429	2.54551	-2.13823	0.032498	0.982536
702311	ZMIZ1	zinc finger MIZ domain-containing protein 1 isoform X3	22.0017	-5.22002	2.44269	-2.137	0.0325982	0.982536
713630	SLC36A1	proton-coupled amino acid transporter 1 isoform X1	15.1472	-5.20262	2.43644	-2.13534	0.0327336	0.982536
719474	DUSP23	dual specificity protein phosphatase 23	47.5592	2.21146	1.03724	2.13206	0.0330016	0.982536
703934	TRIP10	cdc42-interacting protein 4 isoform X3	437.264	4.53655	2.13018	2.12965	0.0332001	0.982536
703875	KIAA0226L	uncharacterized protein KIAA0226-like homolog isoform X1	8.09533	4.42174	2.07829	2.12758	0.0333718	0.982536
106999955	LOC106999955		14.6552	3.56461	1.678	2.12431	0.0336441	0.982536
703312	RNF112	RING finger protein 112 isoform X2	7.56092	-5.23858	2.46709	-2.12339	0.0337213	0.982536
696881	HAND2	heart- and neural crest derivatives-expressed protein 2	23.7365	-3.43397	1.61815	-2.12215	0.0338248	0.982536
713832	C20H16orf46	uncharacterized protein C16orf46 homolog isoform X1	9.7153	-5.45911	2.57878	-2.11694	0.0342654	0.982536
701825	CD83	CD83 antigen isoform X2	13.8262	4.35779	2.0605	2.11492	0.0344369	0.982536
720351	LOC720351	HLA class I histocompatibility antigen, B-27 alpha chain-like isoform X3	23.9342	-5.31235	2.51367	-2.11338	0.0345683	0.982536
106994359	LOC106994359		20.3246	2.69202	1.27501	2.11137	0.0347403	0.982536
106993534	LOC106993534		19.9762	-3.72538	1.76481	-2.11093	0.0347787	0.982536
718865	U2AF1L4	splicing factor U2AF 26 kDa subunit isoform X1	18.7483	2.93679	1.39201	2.10974	0.0348805	0.982536
702067	LOC702067	uncharacterized protein LOC702067	146.73	-3.59013	1.70239	-2.10888	0.034955	0.982536
703598	HMGB3	high mobility group protein B3 isoform X3	30.8398	2.29522	1.08853	2.10854	0.0349839	0.982536
699285	NT5DC3	5\'-nucleotidase domain-containing protein 3	10.1825	-5.73116	2.71808	-2.10853	0.0349849	0.982536
678688	CYP2E1	cytochrome P450 2E1 precursor	3295.1	-2.2428	1.0641	-2.1077	0.035057	0.982536
718666	ENTHD2	AP-4 complex accessory subunit tepsin isoform X6	39.2605	-5.56159	2.64401	-2.10347	0.0354251	0.982536
713514	LOC713514		31.7447	2.90188	1.38254	2.09895	0.0358212	0.982536
715877	DENND6B	protein DENND6B isoform X3	26.6804	-5.89535	2.80947	-2.09838	0.0358715	0.982536
707121	SERPINE2	glia-derived nexin isoform X2	14.731	-5.32953	2.54115	-2.09729	0.0359677	0.982536
106993564	LOC106993564	collagen alpha-1(I) chain	10.9992	-5.44247	2.59658	-2.09601	0.0360809	0.982536
697324	CKS2	cyclin-dependent kinases regulatory subunit 2	20.103	3.40225	1.62706	2.09104	0.0365245	0.982536
702468	BIRC3	baculoviral IAP repeat-containing protein 3	64.822	2.58467	1.2375	2.08863	0.0367409	0.982536
714970	CYR61	protein CYR61	39.5412	4.68746	2.24499	2.08797	0.0368005	0.982536
713098	LOC713098		3.06147	4.20204	2.01293	2.08753	0.0368405	0.982536
106995550	LOC106995550	protein amnionless, partial	18.561	-5.00639	2.40016	-2.08586	0.0369912	0.982536
695590	PLCL2	inactive phospholipase C-like protein 2 isoform X2	17.6111	-3.63791	1.74443	-2.08544	0.0370291	0.982536
721503	LOC721503	patatin-like phospholipase domain-containing protein 7, partial	20.6809	-5.44236	2.61058	-2.08473	0.0370937	0.982536
702579	KNTC1	kinetochore-associated protein 1	3.01863	4.46508	2.14536	2.08127	0.0374093	0.982536
715671	ZYG11B	protein zyg-11 homolog B	26.4417	-3.49238	1.67905	-2.07997	0.0375282	0.982536
693728	LOC693728		18.967	4.12505	1.98635	2.0767	0.0378291	0.982536
710123	ZNF367	zinc finger protein 367	9.9956	4.46508	2.15009	2.0767	0.0378296	0.982536
711863	KRBA1	protein KRBA1 isoform X5	8.9287	-4.82094	2.32271	-2.07557	0.0379339	0.982536
711362	TCEANC	transcription elongation factor A N-terminal and central domain-containing protein	15.5905	-5.0434	2.431	-2.07462	0.0380218	0.982536
696071	ACVR2B	activin receptor type-2B	6.96238	4.68747	2.26062	2.07353	0.0381233	0.982536
718372	TLDC1	TLD domain-containing protein 1	15.7939	3.75205	1.81126	2.07152	0.0383101	0.982536
701213	LOC701213	protocadherin beta-18 isoform X1	6.74011	-5.31203	2.56564	-2.07045	0.0384101	0.982536
697682	LPIN1	phosphatidate phosphatase LPIN1 isoform X6	34.2126	-3.03798	1.46774	-2.06984	0.0384673	0.982536
700921	DPY19L4	probable C-mannosyltransferase DPY19L4	20.7945	-5.18631	2.50571	-2.06979	0.038472	0.982536
106993233	FAM111B	protein FAM111B	12.5056	4.1924	2.02669	2.0686	0.0385841	0.982536
710379	CCND2	G1/S-specific cyclin-D2	18.4433	4.68747	2.26697	2.06773	0.0386657	0.982536
699312	TBX19	T-box transcription factor TBX19 isoform X1	10.4621	-5.64089	2.72886	-2.06712	0.0387227	0.982536
721613	ZFP3	zinc finger protein 3 homolog	38.0738	-2.32627	1.12697	-2.06417	0.0390013	0.982536
709580	EMCN	endomucin	16.8162	-4.82136	2.33685	-2.06318	0.0390953	0.982536
106998605	LOC106998605		46.1402	-2.95307	1.43158	-2.0628	0.0391314	0.982536
106998441	LOC106998441		18.0283	-5.91423	2.87144	-2.05967	0.0394298	0.982536
698338	SMAD7	mothers against decapentaplegic homolog 7 isoform X1	47.043	-3.19048	1.5513	-2.05665	0.0397202	0.982536
704386	IRX3	iroquois-class homeodomain protein IRX-3	21.5453	4.20204	2.04378	2.05601	0.0397813	0.982536
694123	LOC694123		7.29772	4.20204	2.0498	2.04998	0.0403665	0.982536
697458	ZP2	zona pellucida sperm-binding protein 2	4.91224	-5.18658	2.53079	-2.04939	0.0404236	0.982536
712865	AJUBA	LIM domain-containing protein ajuba	28.3204	3.37182	1.64641	2.04798	0.0405617	0.982536
703678	MRPS17	28S ribosomal protein S17, mitochondrial isoform X1	37.6371	2.08346	1.01763	2.04736	0.0406228	0.982536
698553	LYN	tyrosine-protein kinase Lyn isoform X1	41.402	-2.71776	1.32789	-2.04668	0.0406896	0.982536
721834	LOC721834	coiled-coil domain-containing protein 94-like, partial	5.78926	-5.00671	2.4467	-2.04631	0.0407261	0.982536
707313	LYPLAL1	lysophospholipase-like protein 1	14.9545	-5.59333	2.73372	-2.04605	0.0407512	0.982536
710151	LOXL2	lysyl oxidase homolog 2	8.47995	-5.25836	2.57279	-2.04384	0.0409697	0.982536
711227	RP2	protein XRP2	13.0107	-4.57643	2.2405	-2.04259	0.0410929	0.982536
695925	FAM58A	cyclin-related protein FAM58A isoform X1	44.6899	-5.27602	2.5859	-2.0403	0.04132	0.982536
713222	FHL2	four and a half LIM domains protein 2 isoform X1	14.3377	-5.04521	2.47303	-2.0401	0.0413407	0.982536
712128	LOC712128	putative testis-specific Y-encoded-like protein 3	21.7643	-3.75417	1.84044	-2.03982	0.0413681	0.982536
713293	COPRS	coordinator of PRMT5 and differentiation stimulator isoform X3	41.8792	-2.30403	1.13053	-2.03801	0.0415486	0.982536
700069	AMMECR1L	AMMECR1-like protein isoform X1	35.969	-3.73485	1.83261	-2.038	0.04155	0.982536
106993488	LOC106993488		23.0629	-5.31181	2.60641	-2.03798	0.0415519	0.982536
709370	FUNDC1	FUN14 domain-containing protein 1	6.22864	4.68747	2.30113	2.03703	0.0416468	0.982536
702929	PIK3C2G	LOW QUALITY PROTEIN: phosphatidylinositol 4-phosphate 3-kinase C2 domain-containing subunit gamma	50.9498	-3.36169	1.65059	-2.03666	0.0416839	0.982536
722347	YBX3	Y-box-binding protein 3 isoform X5	122.959	-2.1207	1.04296	-2.03336	0.0420162	0.982536
708720	RSAD2	radical S-adenosyl methionine domain-containing protein 2	11.8823	4.20204	2.06889	2.03106	0.0422489	0.982536
708938	MAPK3	LOW QUALITY PROTEIN: mitogen-activated protein kinase 3	92.9682	2.45508	1.20913	2.03046	0.0423103	0.982536
705380	TMEM164	transmembrane protein 164 isoform X3	14.6209	-4.96904	2.44787	-2.02995	0.042362	0.982536
716530	LOC716530	60S ribosomal protein L9-like	11.4219	4.20204	2.07127	2.02873	0.042486	0.982536
710748	LOC710748	histone H3.3-like	9.72057	4.00979	1.98262	2.02247	0.0431279	0.982536
713673	NEDD1	protein NEDD1 isoform X2	20.5333	2.43883	1.20594	2.02234	0.0431408	0.982536
720897	TCHP	trichoplein keratin filament-binding protein	12.1612	-4.96872	2.4573	-2.02202	0.0431739	0.982536
106995399	LOC106995399	cytochrome c-like	19.7913	3.05262	1.5097	2.02201	0.0431755	0.982536
106995594	LOC106995594	cytochrome P450 2E1-like	954.504	-2.2608	1.1185	-2.02127	0.0432519	0.982536
718751	PTCH1	protein patched homolog 1 isoform X1	34.2925	-2.91184	1.44084	-2.02094	0.0432863	0.982536
712653	LDB1	LIM domain-binding protein 1	40.4685	-3.46587	1.7154	-2.02044	0.0433377	0.982536
705713	POLK	DNA polymerase kappa isoform X2	28.5958	-2.10181	1.04054	-2.01991	0.0433925	0.982536
574206	NPY1R	neuropeptide Y receptor type 1 isoform X1	42.2095	-2.85531	1.41374	-2.01968	0.0434162	0.982536
718100	DHX34	probable ATP-dependent RNA helicase DHX34	8.96735	-5.04621	2.49929	-2.01905	0.0434817	0.982536
710179	SLC22A4	solute carrier family 22 member 4 isoform X3	37.7086	-2.99473	1.48378	-2.01831	0.043559	0.982536
694598	RWDD2A	RWD domain-containing protein 2A	10.3188	-5.11154	2.53372	-2.01741	0.0436531	0.982536
712791	MAGIX	PDZ domain-containing protein MAGIX isoform X3	40.8167	-4.13422	2.05392	-2.01284	0.0441311	0.982536
107000617	LOC107000617		8.85576	5.05003	2.51197	2.01038	0.0443905	0.982536
574133	FLT1	vascular endothelial growth factor receptor 1 isoform X2	27.6012	-2.69072	1.33899	-2.00951	0.0444833	0.982536
696127	PLEKHA8	pleckstrin homology domain-containing family A member 8	5.15959	4.46508	2.22335	2.00826	0.0446153	0.982536
716004	SHBG	LOW QUALITY PROTEIN: sex hormone-binding globulin	307.464	-2.16349	1.07804	-2.00688	0.0447624	0.982536
711553	DNMT3B	DNA (cytosine-5)-methyltransferase 3B isoform X3	3.37188	4.46508	2.22506	2.00673	0.0447789	0.982536
721644	TLE2	transducin-like enhancer protein 2 isoform X4	32.5451	-3.98982	1.98846	-2.00649	0.0448038	0.982536
100425037	ZSWIM7	zinc finger SWIM domain-containing protein 7 isoform X2	17.7104	-4.60546	2.2961	-2.00577	0.0448804	0.982536
722014	LOC722014	collagen alpha-1(V) chain-like	35.8498	-2.82874	1.41088	-2.00496	0.0449676	0.982536
711581	CDCA2	cell division cycle-associated protein 2 isoform X1	2.59824	4.20204	2.09587	2.00491	0.0449723	0.982536
709821	LOC709821	transcription elongation factor A protein 3-like isoform X1	68.1921	-2.08525	1.04084	-2.00343	0.0451311	0.982536
714239	SCML1	sex comb on midleg-like protein 1 isoform X8	89.0404	-2.42008	1.21002	-2.00004	0.0454957	0.982536
710882	FAM73A	protein FAM73A isoform X2	14.7559	-4.8232	2.41177	-1.99986	0.0455151	0.982536
100500731	MYH1	myosin-1 isoform X1	40.2372	6.32387	3.16325	1.99917	0.0455902	0.982536
100430867	SSC4D	scavenger receptor cysteine-rich domain-containing group B protein	24.7948	3.88011	1.9415	1.99851	0.045661	0.982536
703437	NLRC5	protein NLRC5	33.6967	3.51582	1.75944	1.99827	0.0456876	0.982536
106994800	LOC106994800		25.3115	-4.80383	2.40557	-1.99696	0.0458294	0.982536
701066	KRTCAP3	keratinocyte-associated protein 3	3.73781	4.88011	2.44503	1.99593	0.0459415	0.982536
717907	TMEM30A	cell cycle control protein 50A	71.8192	-2.04687	1.0258	-1.99538	0.046001	0.982536
707671	SLC38A7	putative sodium-coupled neutral amino acid transporter 7	14.0076	3.88011	1.94493	1.99499	0.0460442	0.982536
716729	ZNHIT2	zinc finger HIT domain-containing protein 2	125.947	3.99334	2.00258	1.9941	0.0461407	0.982536
721348	ATP8B3	phospholipid-transporting ATPase IK isoform X1	14.9094	-5.45903	2.74042	-1.99204	0.0463665	0.982536
106999211	LOC106999211		16.6548	4.15161	2.08415	1.99199	0.0463716	0.982536
701439	MICAL2	protein-methionine sulfoxide oxidase MICAL2 isoform X12	34.83	-3.68576	1.85216	-1.98999	0.0465924	0.982536
718407	LOC718407	eukaryotic translation initiation factor 1	59.6897	-3.4659	1.74383	-1.98752	0.0468646	0.982536
707871	BOLA3	bolA-like protein 3 isoform X1	37.5912	2.05966	1.03645	1.98722	0.0468977	0.982536
708368	FZD8	frizzled-8	76.6882	-4.43086	2.23169	-1.98543	0.047097	0.982536
703645	SPEG	striated muscle preferentially expressed protein kinase isoform X8	31.2363	4.99422	2.51593	1.98504	0.0471402	0.982536
696878	LOC696878		17.8357	-5.20678	2.62386	-1.9844	0.0472111	0.982536
704120	PLLP	plasmolipin	5.54411	4.20204	2.11937	1.98268	0.0474026	0.982536
713911	FAM89A	protein FAM89A	5.70605	4.20204	2.12069	1.98145	0.047541	0.982536
720996	DIRC2	disrupted in renal carcinoma protein 2	11.4213	-4.57316	2.30954	-1.98012	0.0476902	0.982536
106997085	LOC106997085		10.8801	-4.96712	2.51076	-1.97833	0.0478911	0.982536
698127	CYP7A1	cholesterol 7-alpha-monooxygenase	141.5	-2.80588	1.42013	-1.97579	0.0481785	0.982536
708899	LOC708899	histone H3.3	10.2406	3.88011	1.96422	1.9754	0.0482229	0.982536
574386	CCL19	C-C motif chemokine 19 precursor	3.85886	4.20204	2.12907	1.97365	0.0484213	0.982536
706046	SELPLG	P-selectin glycoprotein ligand 1 isoform X1	9.292	-4.82391	2.44773	-1.97077	0.0487503	0.982536
678687	CYP2B6	cytochrome P450 2B6 isoform X1	1892.08	-3.009	1.52937	-1.96748	0.0491282	0.982536
694149	EFNB1	ephrin-B1 precursor	45.1422	-2.54301	1.29256	-1.96743	0.0491342	0.982536
720502	LOC720502	high mobility group protein HMG-I/HMG-Y-like	5.89309	4.68747	2.38524	1.96519	0.0493918	0.982536
705053	TGFBR3	transforming growth factor beta receptor type 3 isoform X1	54.5674	-2.47667	1.26101	-1.96404	0.0495256	0.982536
700529	NUAK2	NUAK family SNF1-like kinase 2	12.6493	-4.62818	2.35903	-1.9619	0.049774	0.982536
100424797	ZNF444	zinc finger protein 444 isoform X1	23.8782	-5.80152	2.95956	-1.96027	0.0499648	0.982536
716348	KDM6B	lysine-specific demethylase 6B isoform X3	69.5844	-2.38262	1.21559	-1.96005	0.0499901	0.982536
698884	RAB11FIP1	rab11 family-interacting protein 1 isoform X2	38.2596	-2.41382	1.23153	-1.96002	0.0499934	0.982536
